# Supplementary material for: Proteomic analysis reveals shared biological pathways linking acrolein to biomolecular changes in the acute phase of rat spinal cord injury
Source: bioRxiv. 2026 Mar 14:2026.03.11.711153. Preprint. [Version 1] doi: 10.64898/2026.03.11.711153 (PMC13061048; doi:10.64898/2026.03.11.711153)
Supplement: Supplement 1 [file media-1.xlsx]

## Sheet: Table 1. SCI DAP
UniprotID	Protein	logFC	AveExpr	t	P.Value	adj.P.Val	B
A0A096MJ11	Gasdermin D	-0.54138	23.6783	-4.65091	0.000858218	0.0043154	-1.14967
A0A096MJ37	Up-regulator of cell proliferation	-0.399559	22.0544	-3.59007	0.00476942	0.0161434	-2.91939
A0A096MJ38	Interferon-induced protein with tetratricopeptide repeats 1B-like	NA	NA	NA	NA	NA	NA
A0A096MJ94	BMS1 ribosome biogenesis factor	NA	NA	NA	NA	NA	NA
A0A096MJ99	Vesicle-associated membrane protein 4	-0.0229037	23.4197	-0.180323	0.860428	0.908925	-7.47383
A0A096MJA9	Aspartyl/asparaginyl beta-hydroxylase	-0.0313177	24.8591	-0.24866	0.808555	0.869506	-7.48438
A0A096MJD8	SH2 domain-containing protein 5	-0.435063	23.9486	-2.34698	0.0403623	0.0872946	-5.12084
A0A096MJE3	G1 to S phase transition 2	-0.333393	23.2437	-0.640809	0.535765	0.651584	-7.31024
A0A096MJF9	Transmembrane protein 132E	0.259094	21.4905	1.28601	0.226842	0.340956	-6.69141
A0A096MJM8	LAS1-like, ribosome biogenesis factor	0.156415	21.9432	1.27018	0.232204	0.346733	-6.69469
A0A096MJN4	Septin-4	-0.213997	27.9116	-3.15224	0.0100438	0.0289404	-3.6702
A0A096MJT6	Bridge-like lipid transfer protein family member 1	0.15347	24.3748	1.59692	0.140742	0.233027	-6.28488
A0A096MJY1	Glypican 6	-0.246211	22.3301	-2.2125	0.0508147	0.104457	-5.31963
A0A096MJZ0	Dynein axonemal light chain 1	-1.29064	26.7185	-10.3454	9.81918269105309e-07	4.35794420684169e-05	6.03431
A0A096MK16	Arf-GAP with Rho-GAP domain, ANK repeat and PH domain-containing protein 2	-0.47348	25.1045	-2.97601	0.0136064	0.0368575	-3.98012
A0A096MK60	Schlafen family member 5	-0.281202	21.109	-1.33837	0.209818	0.320188	-6.62739
A0A096MKB0	Ras-related protein Rab-24	-0.199851	24.3785	-1.20426	0.255665	0.372284	-6.7822
A0A096MKD1	EEF1A lysine methyltransferase 1	-1.42024	22.924	-5.90812	0.000137555	0.00105157	0.758172
A0A096MKE2	Sorting nexin 12	-0.243709	25.5925	-1.76447	0.107498	0.188586	-6.04366
A0A096MKE5	DBIRD complex subunit ZNF326	0.0865208	22.0855	0.496617	0.629978	0.733635	-7.38725
A0A096MKF9	Complement C2	1.1295	21.6213	3.77116	0.00352385	0.0127381	-2.66227
A0A096MKH3	Multiple C2 and transmembrane domain-containing protein 2	0.60052	19.7228	4.46868	0.00114012	0.00539343	-1.44935
A0A096MKH4	Ubiquitin-conjugating enzyme E2 J1	-0.609623	22.6608	-5.95924	0.000128287	0.000998641	0.844802
A0A096UWG9	Diacylglycerol kinase	0.110993	24.7523	0.487536	0.636178	0.738433	-7.402
A0A0B4J2J0	High affinity immunoglobulin gamma Fc receptor I	-1.01021	22.7827	-2.1768	0.0540013	0.109772	-5.37867
A0A0G2JT23	Nuclear receptor-binding protein 2	-0.50957	25.2085	-5.35645	0.000298801	0.00186488	-0.0651682
A0A0G2JT63	Cytoplasmic FMR1-interacting protein	-0.366948	26.7832	-4.3819	0.00130737	0.00594524	-1.60381
A0A0G2JT78	Ras-related protein Rab-6B	-0.254395	26.1225	-2.22734	0.049544	0.102339	-5.26498
A0A0G2JTB2	1,4-alpha-glucan branching enzyme	-0.953454	24.7921	-7.26013	2.43820468697147e-05	0.000318662	2.62212
A0A0G2JTJ9	Transcription factor CP2	-0.524829	23.722	-4.14383	0.00191326	0.00797107	-2.02085
A0A0G2JTK1	non-specific serine/threonine protein kinase	0.0234241	24.5872	0.0920662	0.928427	0.953645	-7.46641
A0A0G2JTM9	DnaJ homolog subfamily B member 14	-0.486616	24.6194	-1.04504	0.320117	0.441475	-6.96272
A0A0G2JTR4	Active breakpoint cluster region-related protein	-0.432093	25.2966	-6.08896	0.000107651	0.000882045	1.01993
A0A0G2JTT4	Ras-related protein Rab-30	0.125911	25.0982	1.18161	0.264152	0.381945	-6.79184
A0A0G2JTT6	HECT-type E3 ubiquitin transferase	0.0460179	25.1345	0.455324	0.658406	0.756132	-7.41827
A0A0G2JTW1	Ras-related protein Rap-2	0.0217001	26.2716	0.25705	0.802246	0.864759	-7.43746
A0A0G2JTX2	PRA1 family protein	0.274455	27.0065	2.35666	0.0396962	0.0862041	-5.10469
A0A0G2JU15	Small ribosomal subunit protein mS39	-0.455116	25.363	-0.490329	0.634268	0.736885	-7.39301
A0A0G2JU45	tRNA (guanine(37)-N1)-methyltransferase	NA	NA	NA	NA	NA	NA
A0A0G2JU49	Metaxin-1	0.0866274	25.4327	0.46991	0.648297	0.749912	-7.41103
A0A0G2JU98	SH3 and cysteine-rich domain-containing protein 2	-0.978395	22.4939	-2.83534	0.0173534	0.0444868	-4.28229
A0A0G2JUA5	AHNAK nucleoprotein	-0.466956	28.1184	-2.14685	0.0568214	0.114665	-5.4451
A0A0G2JUC8	E3 ubiquitin-protein ligase RBX1	-0.542244	23.4973	-2.01443	0.0710642	0.136265	-5.60951
A0A0G2JUC9	E3 ubiquitin-protein ligase HERC2	0.462053	23.9084	4.49791	0.00108899	0.00520599	-1.43894
A0A0G2JUD6	Kinesin-like protein	-0.0336828	24.4587	-0.347332	0.735396	0.814685	-7.39733
A0A0G2JUF2	Sorting nexin-30	0.329748	24.4418	1.50425	0.162809	0.261698	-6.41211
A0A0G2JUF9	NCK associated protein 1 like	-0.947834	24.7765	-1.71155	0.11714	0.201332	-6.12131
A0A0G2JUG7	IQ motif and SEC7 domain-containing protein 1	-0.273483	26.379	-3.94276	0.00265434	0.0102687	-2.29526
A0A0G2JUH4	Bifunctional polynucleotide phosphatase/kinase	0.46922	21.5447	1.5801	0.14454	0.238143	-6.28795
A0A0G2JUH8	Sorting nexin-13	-0.0664965	24.0766	-0.783701	0.451015	0.572366	-7.14573
A0A0G2JUJ9	Translocation protein SEC63 homolog	0.305528	25.8121	1.58438	0.143565	0.23678	-6.30236
A0A0G2JUQ6	Zinc finger protein 185	NA	NA	NA	NA	NA	NA
A0A0G2JUS5	Dolichyldiphosphatase	0.180897	19.7237	1.45979	0.174423	0.275857	-6.41791
A0A0G2JUT7	Beta-1,3-glucosyltransferase	-0.393868	22.5598	-2.12381	0.0590871	0.11823	-5.48687
A0A0G2JUU7	Tubulin gamma complex component 3	0.0278638	24.37	0.283184	0.782695	0.850121	-7.48689
A0A0G2JUV4	Mitochondrial ribosomal protein L1	0.204585	23.574	1.93523	0.0811279	0.151295	-5.7722
A0A0G2JUW3	Cysteine-rich secretory protein LCCL domain containing 2	NA	NA	NA	NA	NA	NA
A0A0G2JUZ5	Glycine cleavage system P protein	-0.665239	20.483	-2.03776	0.0683308	0.132414	-5.60169
A0A0G2JV04	ADP-ribosylation factor-binding protein GGA3	-0.298024	24.946	-2.11754	0.0597179	0.119063	-5.49695
A0A0G2JV05	Maestro heat-like repeat family member 1	0.164688	21.2335	0.699714	0.499739	0.620282	-7.26844
A0A0G2JV12	Collagen alpha-1(XV) chain	0.138276	24.4802	0.551163	0.593379	0.702275	-7.31938
A0A0G2JV19	Transforming growth factor, beta receptor associated protein 1	-0.136976	24.3496	-0.565773	0.583769	0.694114	-7.35447
A0A0G2JV24	Thrombospondin-1	3.04166	24.345	8.23901	7.97261197440925e-06	0.000146839	3.79821
A0A0G2JV35	N-alpha-acetyltransferase 80	NA	NA	NA	NA	NA	NA
A0A0G2JV49	Protein phosphatase 6, regulatory subunit 2	-0.183325	23.7643	-2.07826	0.0638213	0.125201	-5.54422
A0A0G2JV50	Family with sequence similarity 124 member A	NA	NA	NA	NA	NA	NA
A0A0G2JV76	DNA ligase	-0.246544	21.9211	-2.06569	0.0651893	0.127486	-5.49342
A0A0G2JVA2	Heterogeneous nuclear ribonucleoprotein H3	-0.462991	25.0954	-4.40032	0.00126982	0.00581335	-1.59213
A0A0G2JVD2	Mitochondrial adenyl nucleotide antiporter SLC25A23	-0.0762754	24.0348	-0.40534	0.693591	0.781789	-7.42942
A0A0G2JVF0	Rho GTPase activating protein 4	NA	NA	NA	NA	NA	NA
A0A0G2JVF5	High mobility group protein B3	-0.969406	24.487	-4.52523	0.00104341	0.00504419	-1.35985
A0A0G2JVH5	Helicase-like transcription factor	NA	NA	NA	NA	NA	NA
A0A0G2JVI4	L-fucose kinase	-0.724662	21.5173	-3.42967	0.00625353	0.0200533	-3.23862
A0A0G2JVL5	RAB7A interacting MON1-CCZ1 complex subunit 1	-0.0877677	25.0874	-0.422189	0.68164	0.772816	-7.43389
A0A0G2JVL6	NADH dehydrogenase [ubiquinone] 1 alpha subcomplex subunit 8	0.329192	28.7187	3.0605	0.0117611	0.0327373	-3.87886
A0A0G2JVM2	Transport and Golgi organization protein 1 homolog	0.0559493	25.3572	0.456629	0.657499	0.755626	-7.40276
A0A0G2JVP5	Polyadenylate-binding protein-interacting protein 1	-1.0089	25.4108	-4.0015	0.00241095	0.00949375	-2.20516
A0A0G2JVP9	Proteasome activator complex subunit 1	0.263589	23.3695	2.53751	0.0290608	0.066953	-4.71698
A0A0G2JVT8	Sterile alpha motif domain-containing protein 9-like	-0.399777	23.3245	-0.945637	0.366177	0.489078	-7.00998
A0A0G2JVU1	Integrin beta	0.0117113	26.404	0.090512	0.929632	0.954649	-7.52308
A0A0G2JVW6	Sterile alpha motif domain containing 9	-0.271259	25.4456	-2.25792	0.0470209	0.0983991	-5.20732
A0A0G2JVY2	Scavenger receptor cysteine-rich type 1 protein M130	-0.334192	22.9116	-2.48738	0.0316898	0.0717427	-4.83829
A0A0G2JVY4	Transmembrane protein 63a	-0.484	20.8235	-4.42161	0.00122782	0.00570278	-1.43955
A0A0G2JW34	CDGSH iron sulfur domain 3	-0.176437	25.5868	-1.49682	0.164703	0.264078	-6.39222
A0A0G2JW73	Nicolin 1, tubulin polyglutamylase complex subunit	0.136934	25.2255	1.0184	0.332016	0.454275	-6.9268
A0A0G2JW94	Clathrin interactor 1	-0.152321	24.7293	-2.24198	0.0483199	0.100231	-5.22749
A0A0G2JWA3	Exportin 7	-0.145632	27.3097	-1.85696	0.0923686	0.167421	-5.87392
A0A0G2JWB6	Peroxidasin	0.507614	22.8667	1.27301	0.231238	0.345667	-6.69128
A0A0G2JWG1	Alpha-mannosidase	-0.0719042	23.8209	-0.634888	0.539469	0.655323	-7.31422
A0A0G2JWJ3	RING-type E3 ubiquitin transferase	NA	NA	NA	NA	NA	NA
A0A0G2JWK6	APC membrane recruitment protein 2	-0.970571	24.3636	-2.27151	0.0459401	0.0965799	-5.24233
A0A0G2JWN4	Actin maturation protease	NA	NA	NA	NA	NA	NA
A0A0G2JWT6	Peroxisomal membrane protein PEX16	0.24067	24.0742	1.42164	0.184953	0.289431	-6.52142
A0A0G2JWU2	Claudin	-1.04654	21.8473	-5.58988	0.000214074	0.00145393	0.297335
A0A0G2JWW8	Mediator of RNA polymerase II transcription subunit 30	0.307016	22.4008	3.33469	0.00734982	0.0227031	-3.41837
A0A0G2JWX2	Laminin subunit alpha-2	-0.528673	26.5932	-3.09552	0.0110728	0.0312157	-3.76023
A0A0G2JX20	Katanin p80 WD40 repeat-containing subunit B1	-0.398172	25.0421	-3.35218	0.007134	0.0222407	-3.3879
A0A0G2JX63	Choline transporter-like protein	0.446707	24.2062	1.60455	0.139049	0.230679	-6.27419
A0A0G2JX81	Catenin alpha 3	-0.105998	25.6795	-1.32466	0.214171	0.32582	-6.61851
A0A0G2JX94	Angiomotin	NA	NA	NA	NA	NA	NA
A0A0G2JXD9	DOP1 leucine zipper like protein B	0.224718	22.0306	2.26782	0.0462311	0.0970641	-5.21551
A0A0G2JXG7	Capping protein regulator and myosin 1 linker 1	0.280863	26.4161	1.48131	0.168716	0.268492	-6.22493
A0A0G2JXI6	CYFIP related Rac1 interactor B	-0.666515	26.7849	-7.62055	1.59602866359953e-05	0.000233415	3.05926
A0A0G2JXJ6	Tetratricopeptide repeat protein 7B	-0.0911675	27.9816	-0.834014	0.423358	0.545061	-7.14671
A0A0G2JXM1	Catenin delta 1	-0.109359	26.8375	-1.01964	0.331455	0.453603	-6.97411
A0A0G2JXN2	Tripartite motif-containing protein 46	-1.50082	24.0841	-5.53263	0.000232152	0.00153909	0.226338
A0A0G2JXN8	Oxysterol-binding protein	0.00771106	26.4227	0.0827485	0.935652	0.958754	-7.52656
A0A0G2JXT6	Phosphatidylinositol-3,5-bisphosphate 3-phosphatase MTMR6	-0.604251	24.1295	-5.47777	0.000251014	0.00163031	0.107859
A0A0G2JXT8	Filamin B	-0.312071	26.7548	-1.55739	0.149812	0.244852	-6.33352
A0A0G2JXT9	Rho guanine nucleotide exchange factor 17	-0.769163	24.5741	-0.865137	0.406833	0.528685	-7.13206
A0A0G2JY11	Tetraspanin	0.119057	24.1158	0.825222	0.428107	0.550177	-7.16043
A0A0G2JY13	A-kinase anchor inhibitor 1	-1.10007	19.8352	-3.9414	0.00266027	0.0102854	-2.3709
A0A0G2JY22	Disco-interacting protein 2 homolog B	-0.469397	25.1599	-5.67026	0.000191193	0.00133926	0.397679
A0A0G2JY58	Pogo transposable element with ZNF domain	NA	NA	NA	NA	NA	NA
A0A0G2JY80	TBL1X/Y related 1	-0.56632	22.085	-4.9881	0.00051375	0.00284275	-0.646849
A0A0G2JY81	Fibulin-1	0.359405	23.5213	0.848277	0.415729	0.53725	-7.15
A0A0G2JYE0	Ataxin 2-like	-2.4204	24.797	-6.27788	8.37214228821074e-05	0.000743144	1.27022
A0A0G2JYF7	Catenin alpha-2	-0.204049	30.4787	-2.13062	0.0584084	0.117128	-5.46442
A0A0G2JYJ5	Adaptor related protein complex 5 subunit zeta 1	-0.313301	22.7755	-2.31119	0.0429203	0.0915567	-5.12527
A0A0G2JYJ7	RNA binding motif, single stranded interacting protein 2	0.649481	21.4346	1.4611	0.174072	0.275643	-6.46243
A0A0G2JYN4	Endoplasmic reticulum-Golgi intermediate compartment protein	0.0322437	26.2746	0.231239	0.821698	0.879938	-7.46558
A0A0G2JYP0	Chromobox 3 like 2	-1.00679	21.2106	-9.89767	1.48551414262206e-06	5.45627637097562e-05	5.58436
A0A0G2JYQ5	E3 ubiquitin-protein ligase	-0.359148	23.0504	-3.3906	0.00668253	0.021195	-3.3005
A0A0G2JYR1	Exocyst complex component	-0.165298	24.9104	-1.42657	0.183563	0.28782	-6.50869
A0A0G2JYR4	Lipopolysaccharide-responsive and beige-like anchor protein	-0.124357	23.4242	-1.32562	0.213863	0.325428	-6.59354
A0A0G2JYU3	Astrotactin-2	NA	NA	NA	NA	NA	NA
A0A0G2JYU6	Formin-like 1	0.159872	24.0268	1.55497	0.150384	0.245681	-6.30027
A0A0G2JYV2	Cleavage and polyadenylation specificity factor subunit 1	-0.122516	24.0091	-0.144518	0.887904	0.925106	-7.5192
A0A0G2JYX9	Interleukin-1 receptor-associated kinase 1	-0.260457	24.0694	-2.06666	0.065083	0.127317	-5.56296
A0A0G2JYY6	Coenzyme Q-binding protein COQ10 homolog B, mitochondrial	-0.313254	24.3877	-2.19044	0.0527612	0.107799	-5.37891
A0A0G2JZ38	Formin homology 2 domain containing 1	0.157122	24.0965	0.626257	0.544893	0.659536	-7.30787
A0A0G2JZ40	Reversion-inducing cysteine-rich protein with Kazal motifs	-0.867709	19.5405	-2.67229	0.023015	0.0556523	-4.55197
A0A0G2JZ48	TATA element modulatory factor 1	-1.27599	22.2465	-9.39981	2.39827285484249e-06	6.99879534945131e-05	5.05459
A0A0G2JZ53	Dual E2 ubiquitin-conjugating enzyme/E3 ubiquitin-protein ligase BIRC6	-0.197942	25.4071	-2.25045	0.0476253	0.0993062	-5.24715
A0A0G2JZ60	Fibronectin type III and SPRY domain containing 1-like	-0.606883	23.9646	-5.95339	0.000129313	0.00100453	0.838348
A0A0G2JZ84	Ectopic P-granules 5 autophagy tethering factor	0.219679	23.1546	2.31565	0.0425929	0.090919	-5.13424
A0A0G2JZA1	Roundabout guidance receptor 2	0.475729	27.1283	0.410518	0.689909	0.77915	-7.43912
A0A0G2JZA7	hyaluronoglucosaminidase	0.802827	23.6828	4.81013	0.000672189	0.00355626	-0.905919
A0A0G2JZC4	Semaphorin-6D	NA	NA	NA	NA	NA	NA
A0A0G2JZE7	Rho guanine nucleotide exchange factor 40	-0.0579743	23.8608	-0.446171	0.664788	0.76091	-7.42269
A0A0G2JZF6	NADH:ubiquinone oxidoreductase complex assembly factor 2	0.334039	26.1185	2.56363	0.0277773	0.0646015	-4.75539
A0A0G2JZH0	Calcium binding protein 39	-0.391644	26.5163	-4.24621	0.00162273	0.00705197	-1.83752
A0A0G2JZH8	Dihydrolipoamide acetyltransferase component of pyruvate dehydrogenase complex	0.231053	27.5445	2.07458	0.0642194	0.125898	-5.50111
A0A0G2JZH9	Putative ATP-dependent RNA helicase DHX57	-0.276853	26.3324	-3.22273	0.00889983	0.0263328	-3.59162
A0A0G2JZP7	SPG11 vesicle trafficking associated, spatacsin	-0.0407879	22.5974	-0.393902	0.701756	0.788627	-7.37939
A0A0G2JZR0	Spire-type actin nucleation factor 1	-0.228082	24.5441	-2.34906	0.0402182	0.0870124	-5.08619
A0A0G2JZS1	Importin subunit alpha	-0.369603	25.2869	-1.153	0.27519	0.393266	-6.84661
A0A0G2JZU8	ubiquitinyl hydrolase 1	-0.254093	24.7816	-1.33523	0.210807	0.321544	-6.61874
A0A0G2JZZ4	Selenoprotein M	-0.07971	24.1858	-0.372528	0.717117	0.800261	-7.45196
A0A0G2K012	UBX domain-containing protein 6	0.00320739	24.9223	0.049714	0.961309	0.977989	-7.45184
A0A0G2K047	Acyl-CoA synthetase short-chain family member 3, mitochondrial	-1.52196	24.3857	-3.93967	0.00266783	0.0103084	-2.36195
A0A0G2K059	Calcium uniporter protein	0.00531755	25.7911	0.0470498	0.963381	0.979467	-7.45392
A0A0G2K089	DENN domain containing 4C	-0.0652919	22.0383	-0.513873	0.618279	0.723042	-7.35143
A0A0G2K098	MCC regulator of WNT signaling pathway	NA	NA	NA	NA	NA	NA
A0A0G2K0A0	Cytohesin 4	NA	NA	NA	NA	NA	NA
A0A0G2K0C0	Fucose-1-phosphate guanylyltransferase	NA	NA	NA	NA	NA	NA
A0A0G2K0D3	Leiomodin-1	-0.646832	22.5676	-6.1158	0.000103842	0.000860775	1.11162
A0A0G2K0E7	Ubiquitin-protein ligase E3B	-0.0410558	23.5237	-0.479683	0.641563	0.743604	-7.34647
A0A0G2K0I0	Anoctamin	-0.103933	21.0376	-0.348114	0.734826	0.814194	-7.42964
A0A0G2K0I6	Cadherin-5	-0.270324	22.4704	-2.32822	0.0416841	0.089427	-5.04983
A0A0G2K0J0	Transcription elongation factor spt6	-0.0667333	22.2342	-0.320177	0.755291	0.829627	-7.4504
A0A0G2K0J7	RNA polymerase II subunit A C-terminal domain phosphatase	NA	NA	NA	NA	NA	NA
A0A0G2K0K3	GATOR complex protein NPRL3	-0.227687	22.6538	-0.91405	0.381771	0.505155	-7.09105
A0A0G2K0L0	Bifunctional 3'-phosphoadenosine 5'-phosphosulfate synthase 1	-0.957905	24.7063	-5.96987	0.000126447	0.000989022	0.832855
A0A0G2K0M0	Probable thioesterase PNKD	-0.262576	24.0995	-2.1091	0.0605776	0.120121	-5.49522
A0A0G2K0P7	Protein AAR2 homolog	-0.143232	21.6777	-0.525873	0.610208	0.715993	-7.35548
A0A0G2K0Q8	Sushi domain containing 2	0.0855059	26.3723	0.610877	0.554637	0.66755	-7.30675
A0A0G2K0S7	RAP1 GTPase activating protein 2	-0.615269	25.1769	-6.26163	8.55355417316574e-05	0.000755555	1.24747
A0A0G2K0V0	Sorting nexin 22	0.500786	24.4755	4.95621	0.000538915	0.00294629	-0.63409
A0A0G2K0W3	Protein tweety homolog	0.470791	23.3585	3.89223	0.00288426	0.0109461	-2.43744
A0A0G2K162	Erythrocyte membrane protein band 4.1-like 2	-0.438981	28.0549	-4.50109	0.00108359	0.00519131	-1.41793
A0A0G2K189	Secernin 3	-0.931134	25.2628	-6.09579	0.000106668	0.000877367	1.05547
A0A0G2K1A1	Zinc finger protein 706	NA	NA	NA	NA	NA	NA
A0A0G2K1A2	Myeloperoxidase	4.35655	25.5836	7.40072	2.06311415306623e-05	0.00028054	2.77705
A0A0G2K1A4	Ecotropic viral integration site 5-like	-0.465817	25.9303	-3.99989	0.00241731	0.00950711	-2.2714
A0A0G2K1A8	Pleckstrin homology domain containing A1	-0.29385	23.3499	-3.23876	0.00865869	0.0257864	-3.56013
A0A0G2K1A9	Nucleolar protein 11	NA	NA	NA	NA	NA	NA
A0A0G2K1B1	Zinc finger protein 428	-1.44551	21.8132	-9.64125	1.89634334925582e-06	6.18343384953771e-05	5.31923
A0A0G2K1B6	Nuclear factor 1	-1.11279	22.6227	-9.33873	2.54701439333745e-06	7.3033519594377e-05	5.01205
A0A0G2K1D2	Rap1 GTPase-GDP dissociation stimulator 1	-0.639487	27.5021	-4.71492	0.000777597	0.00399166	-1.06989
A0A0G2K1J8	Spermidine/spermine N1-acetyltransferase family member 2	-1.0676	23.3426	-7.0951	2.97508817168725e-05	0.00036565	2.42889
A0A0G2K1L0	Tenascin	-0.289671	25.7991	-1.29225	0.224753	0.338431	-6.65866
A0A0G2K1N9	Selenoprotein O	-0.702791	23.2495	-6.99378	3.36712394278549e-05	0.00039055	2.29095
A0A0G2K1P3	BCL2 interacting protein 2	0.283894	21.914	1.77546	0.105589	0.186002	-6.00504
A0A0G2K1P8	TRIO and F-actin binding protein	-0.0964399	20.0944	-0.392623	0.702671	0.789101	-7.4387
A0A0G2K1Q0	Phosphatidylinositol-4-phosphate 3-kinase, catalytic subunit type 2 beta	-0.522495	23.175	-3.70309	0.00394684	0.0139053	-2.71781
A0A0G2K1Q8	Phospholipid-transporting ATPase ABCA3	0.175031	23.1704	0.353117	0.731183	0.811002	-7.4615
A0A0G2K1T3	SET binding factor 2	-0.13911	23.968	-1.36948	0.200217	0.308558	-6.57927
A0A0G2K1V3	tRNA-splicing endonuclease subunit SEN15	-0.580448	20.6636	-2.24801	0.0478244	0.0994293	-5.28468
A0A0G2K1W9	Probable D-lactate dehydrogenase, mitochondrial	-0.319167	22.5619	-2.31698	0.0424957	0.0907418	-5.12575
A0A0G2K213	CST complex subunit TEN1	-0.489469	22.1656	-4.05228	0.0022194	0.00890407	-2.15334
A0A0G2K261	Isoleucine--tRNA ligase, mitochondrial	-0.239065	27.1505	-0.937747	0.370029	0.493089	-7.04013
A0A0G2K2C4	LIM domain binding 3	-0.114869	18.6704	-0.624759	0.545839	0.660083	-7.22711
A0A0G2K2C7	ubiquitinyl hydrolase 1	-0.0185787	26.0817	-0.146076	0.886706	0.924714	-7.47976
A0A0G2K2F6	Small ribosomal subunit protein uS8	0.512336	26.2491	3.74451	0.00368356	0.0131665	-2.63085
A0A0G2K2G7	Ankyrin repeat and SAM domain-containing protein 1A	-0.334765	26.5962	-3.63259	0.00444086	0.0152753	-2.87471
A0A0G2K2H3	Chondrolectin	0.167804	20.2723	0.751075	0.469566	0.590966	-7.23006
A0A0G2K2M3	Signal transducer and activator of transcription	0.198497	20.8925	1.29756	0.22299	0.336274	-6.65242
A0A0G2K2P5	Tight junction protein ZO-1	-0.244275	29.3158	-3.155	0.00999627	0.0288626	-3.68479
A0A0G2K2Q2	2-amino-3-ketobutyrate coenzyme A ligase, mitochondrial	-0.641303	24.3314	-5.21086	0.000369319	0.00218953	-0.297174
A0A0G2K2R0	FERM domain containing 4A	-0.314731	21.4287	-1.75343	0.109447	0.191207	-6.05996
A0A0G2K2T2	Mitoguardin 1	-0.439974	25.2801	-2.34344	0.0406087	0.0876791	-5.10969
A0A0G2K2U2	Pre-mRNA-splicing regulator WTAP	0.808275	23.7993	0.914472	0.38156	0.505084	-7.09066
A0A0G2K2U9	FYVE, RhoGEF and PH domain-containing protein 3	0.139804	23.3024	0.881362	0.398397	0.520367	-7.07862
A0A0G2K2V5	Exocyst complex component 1	-0.164835	24.9319	-2.07036	0.0646784	0.126591	-5.55124
A0A0G2K2W2	Cx9C motif-containing protein 4	-1.16512	21.8995	-5.68234	0.000187986	0.00133048	0.465256
A0A0G2K2Y9	Plexin-B2	-0.594992	26.817	-1.87931	0.0890204	0.162671	-5.84958
A0A0G2K2Z0	Echinoderm microtubule-associated protein-like 4	-0.759398	25.4758	-9.20661	2.90431904263293e-06	7.77550499061402e-05	4.85993
A0A0G2K2Z2	Inositol polyphosphate 5-phosphatase K	0.181404	24.2825	1.48982	0.166502	0.265896	-6.39605
A0A0G2K309	Mitochondrial ornithine transporter 1	-0.141932	23.7159	-0.782443	0.451721	0.573035	-7.20517
A0A0G2K332	Ig-like domain-containing protein	NA	NA	NA	NA	NA	NA
A0A0G2K344	Phosphatidylinositol 4,5-bisphosphate 3-kinase catalytic subunit alpha isoform	-0.180671	22.5104	-2.11582	0.0598927	0.119207	-5.48051
A0A0G2K350	Gamma-soluble NSF attachment protein	-0.0909487	27.5206	-1.23983	0.24278	0.357431	-6.69832
A0A0G2K351	Unc-119 lipid binding chaperone B	-0.375594	22.7935	-3.15966	0.00991662	0.0286904	-3.70082
A0A0G2K3D9	Transmembrane protein 132B	-0.882047	21.7582	-7.78136	1.32727997941784e-05	0.00020592	3.34473
A0A0G2K3H2	Dedicator of cytokinesis 7	-0.136701	25.2888	-1.80279	0.100973	0.179696	-5.95948
A0A0G2K3K5	Beta-1,4-galactosyltransferase	0.222131	20.2998	1.12568	0.286068	0.404931	-6.86604
A0A0G2K3L8	WD repeat and FYVE domain-containing protein 1	-0.215767	26.218	-1.71284	0.116895	0.201044	-6.11799
A0A0G2K3S4	ATP binding cassette subfamily A member 9	-0.376796	21.8714	-1.42067	0.185228	0.28979	-6.51772
A0A0G2K3V8	Small nuclear ribonucleoprotein G	0.165289	24.9374	0.860673	0.409176	0.53065	-7.13334
A0A0G2K3W1	von Willebrand factor A domain-containing protein 8	-0.299424	25.9667	-2.0515	0.0667682	0.129859	-5.58032
A0A0G2K3W2	Coagulation factor V	NA	NA	NA	NA	NA	NA
A0A0G2K3Y6	Cytoplasmic polyadenylation element binding protein 4	0.126205	21.9364	0.612783	0.553424	0.666843	-7.32876
A0A0G2K402	Myelin expression factor 2	-0.230872	25.7577	-0.429021	0.67682	0.769262	-7.40252
A0A0G2K410	AP complex subunit sigma	-0.0445738	21.2391	-0.312056	0.761278	0.833961	-7.46315
A0A0G2K427	Influenza virus NS1A binding protein	-1.13961	25.5141	-9.00974	3.54182098710433e-06	8.90523854132324e-05	4.68733
A0A0G2K435	DnaJ homolog subfamily C member 7	-0.369254	24.5615	-2.96538	0.0138587	0.0374665	-4.04101
A0A0G2K437	E3 ubiquitin-protein ligase AMFR	0.100589	22.6316	0.688179	0.506676	0.626701	-7.24229
A0A0G2K466	Oxidoreductase NAD-binding domain-containing protein 1	-0.306692	22.5334	-2.46504	0.0329359	0.0739871	-4.89681
A0A0G2K490	non-specific serine/threonine protein kinase	-0.289391	24.4549	-1.81987	0.0981838	0.175818	-5.93279
A0A0G2K4A0	Rab11 family-interacting protein 5	-0.327057	24.1941	-1.4093	0.188471	0.293856	-6.53739
A0A0G2K4B0	G protein-coupled receptor, class C, group 5, member B	-0.0284673	25.0527	-0.147774	0.885399	0.924304	-7.50406
A0A0G2K4B6;A0A0G2JVJ7	Limb development membrane protein 1-like	0.139566	18.5075	1.00361	0.338763	0.460645	-6.98018
A0A0G2K4D6	RUN and FYVE domain containing 2	0.199623	25.0602	2.27975	0.0452964	0.0955095	-5.1929
A0A0G2K4I9	Coagulation factor XI	NA	NA	NA	NA	NA	NA
A0A0G2K4R1	Protein phosphatase 1 regulatory subunit	-0.509096	22.6566	-3.139	0.010275	0.0294209	-3.74017
A0A0G2K4T9	Nesprin-3	0.110321	21.6577	0.762214	0.463178	0.584667	-7.1718
A0A0G2K4U7	Microtubule associated scaffold protein 2	NA	NA	NA	NA	NA	NA
A0A0G2K513	Transmembrane protein 143	-0.614994	20.9796	-3.44561	0.00608672	0.0196689	-3.14433
A0A0G2K528	Syntaxin-16	-0.166522	24.4744	-2.19562	0.0522979	0.10699	-5.33854
A0A0G2K542	UTP--glucose-1-phosphate uridylyltransferase	-0.727458	27.8832	-7.0847	3.01294069962849e-05	0.000365797	2.37225
A0A0G2K548	A-kinase anchoring protein 9	-0.708952	22.0818	-3.47807	0.00576116	0.0187951	-3.16892
A0A0G2K583	S-methyl-5'-thioadenosine phosphorylase	-0.984499	25.8005	-7.9197	1.13512238611135e-05	0.000186508	3.42357
A0A0G2K598	Transforming, acidic coiled-coil containing protein 2	-0.725833	20.7556	-4.40546	0.00125955	0.0057912	-1.52606
A0A0G2K5B0	TBC1 domain family member 24	-0.432591	24.2132	-3.7925	0.00340122	0.0124142	-2.59574
A0A0G2K5C7	non-specific serine/threonine protein kinase	-0.118749	22.1923	-0.83328	0.423753	0.545459	-7.16291
A0A0G2K5D7	Sperm antigen with calponin homology and coiled-coil domains 1	-0.463723	24.4977	-2.47572	0.0323346	0.0728239	-4.81452
A0A0G2K5E4	DnaJ homolog subfamily A member 3, mitochondrial	0.327033	26.0009	2.55191	0.0283461	0.0656965	-4.77537
A0A0G2K5L1	FAT atypical cadherin 1	0.0429373	23.3052	0.179485	0.861069	0.909302	-7.50399
A0A0G2K5L2	Mitochondrial glutamate carrier 1	-0.135758	27.5456	-1.74989	0.110079	0.191798	-6.00238
A0A0G2K5N0	OTU domain-containing protein 7B	-0.447242	24.2917	-5.18668	0.00038266	0.00224984	-0.251964
A0A0G2K5S7	Ectonucleoside triphosphate diphosphohydrolase 3	0.288248	23.598	1.31449	0.217444	0.329907	-6.65695
A0A0G2K5V4	Lysosomal-trafficking regulator	-0.358385	24.7282	-3.62233	0.00451794	0.0154407	-2.82403
A0A0G2K612	E3 ubiquitin-protein ligase	-0.246919	26.1587	-1.17152	0.268006	0.386208	-6.80566
A0A0G2K652	Cullin-9	-0.120247	24.0611	-1.30373	0.220957	0.333917	-6.60598
A0A0G2K654	H1.2 linker histone, cluster member	1.51103	23.9237	5.78087	0.00016389	0.00119842	0.591655
A0A0G2K677	Spectrin beta chain	-0.187241	25.1957	-1.30569	0.220315	0.333183	-6.66149
A0A0G2K692	Periostin	-0.854921	23.3479	-1.2025	0.256318	0.37281	-6.78577
A0A0G2K6D5	Presequence protease, mitochondrial	-0.430679	24.963	-3.72254	0.00382086	0.01354	-2.71593
A0A0G2K6E3	Myosin IG	NA	NA	NA	NA	NA	NA
A0A0G2K6F1	T-complex 11 like 1	-0.124851	26.2737	-1.80885	0.0999754	0.178326	-5.88739
A0A0G2K6J6	Importin 8	-0.0452285	22.1444	-0.319061	0.756113	0.830152	-7.45154
A0A0G2K6M9	Tyrosine-protein kinase	NA	NA	NA	NA	NA	NA
A0A0G2K6N9	COMM domain containing 4	-0.212248	23.8408	-2.46987	0.0326627	0.0734768	-4.78387
A0A0G2K6R0	Trinucleotide repeat containing adaptor 6B	NA	NA	NA	NA	NA	NA
A0A0G2K6T9	Protocadherin 1	0.405722	23.088	1.38732	0.194883	0.302158	-6.48757
A0A0G2K6W6	DIS3-like exonuclease 2	-1.19999	24.6369	-4.27382	0.00155263	0.00680579	-1.76591
A0A0G2K712	TBC1 domain family member 5	-0.293223	22.7477	-2.56519	0.0277023	0.0644974	-4.71817
A0A0G2K716	Cdk5 and Abl enzyme substrate 2	-0.479217	21.5821	-2.94925	0.0142502	0.0383144	-4.03735
A0A0G2K736	Lysine-specific histone demethylase	0.271233	25.6699	0.651386	0.529187	0.645057	-7.30305
A0A0G2K749	FRY microtubule binding protein	-0.0693378	24.9195	-0.410273	0.690083	0.779209	-7.4245
A0A0G2K762	ATP-binding cassette sub-family F member 2	-0.249233	25.1737	-1.80547	0.100531	0.17905	-5.96029
A0A0G2K764	Thioredoxin reductase 3	-0.655095	23.0119	-6.00997	0.00011975	0.00095427	0.939256
A0A0G2K7E7	Protein transport protein Sec61 subunit gamma	0.0513501	21.5398	0.240397	0.814781	0.874143	-7.47645
A0A0G2K7L2	Immunoglobulin superfamily member 3	0.266055	25.1624	3.7864	0.00343583	0.0125048	-2.51071
A0A0G2K7N9	Rho GTPase-activating protein 5	-0.850942	25.6545	-3.74916	0.00365516	0.0131109	-2.69094
A0A0G2K7P2	PHD finger protein 14	0.100632	19.0332	0.585815	0.570723	0.68305	-7.33177
A0A0G2K7P4	N-terminal amino-acid N(alpha)-acetyltransferase NatA	-0.52101	25.1054	-2.60704	0.0257675	0.0606779	-4.6407
A0A0G2K7U7	Ankyrin repeat domain-containing protein 27	-0.0173897	19.7604	-0.193822	0.850117	0.901012	-7.44594
A0A0G2K7X6	RNA helicase	-0.189821	25.5928	-1.53965	0.154045	0.24981	-6.35008
A0A0G2K828	Ig-like domain-containing protein	NA	NA	NA	NA	NA	NA
A0A0G2K831	ADP-ribose glycohydrolase OARD1	NA	NA	NA	NA	NA	NA
A0A0G2K860	Rho guanine nucleotide exchange factor 12	-0.16846	24.6108	-1.77013	0.106511	0.187354	-6.01296
A0A0G2K875	Actin binding LIM protein family, member 3	-0.261756	21.4219	-0.872419	0.403032	0.525133	-7.12881
A0A0G2K878	Leucine rich repeat containing 45	0.0564039	23.1586	0.550467	0.593838	0.702559	-7.30544
A0A0G2K8C5	Ubiquitin-conjugating enzyme E2 J2	-0.137363	19.1955	-0.488688	0.63539	0.737653	-7.38091
A0A0G2K8D1	Motile sperm domain-containing protein 2	0.0706704	24.6628	0.804165	0.439626	0.561032	-7.13591
A0A0G2K8F9	Pumilio RNA-binding family member 2	0.160198	24.4975	0.898549	0.389594	0.511902	-7.10529
A0A0G2K8I0	SH3 domain-binding glutamic acid-rich-like protein	-0.297624	25.8077	-2.09191	0.0623657	0.123094	-5.49971
A0A0G2K8J8	Constitutive coactivator of peroxisome proliferator-activated receptor gamma	-0.174253	24.5114	-0.695009	0.502561	0.622817	-7.25837
A0A0G2K8N6	Ankyrin repeat and MYND domain-containing protein 2	-0.385262	24.3224	-5.33678	0.000307425	0.00190753	-0.0797707
A0A0G2K8S0	Pyridoxal-dependent decarboxylase domain-containing protein 1	-0.405743	25.2821	-2.03733	0.0683802	0.13243	-5.61599
A0A0G2K8S4	WD repeat and FYVE domain containing 2	-0.0541467	21.9827	-0.437449	0.670895	0.765659	-7.40278
A0A0G2K8S8	Fructose-2,6-bisphosphatase TIGAR	-0.62148	24.4685	-6.8309	4.11913537267049e-05	0.000451358	2.06781
A0A0G2K8T5	Transcription factor BTF3	NA	NA	NA	NA	NA	NA
A0A0G2K8V0	protein-tyrosine-phosphatase	-0.366915	22.3726	-2.6632	0.0233802	0.056386	-4.51331
A0A0G2K8V3	THO complex subunit 2	0.0767462	22.789	0.533499	0.605108	0.711544	-7.37649
A0A0G2K8Z8	Myeloid leukemia factor 2	-0.209617	24.6038	-2.51095	0.0304255	0.0694215	-4.80228
A0A0G2K8Z9	Kinesin family member 13B	-0.291532	23.2621	-1.84547	0.0941362	0.170143	-5.92244
A0A0G2K904	SAFB-like transcription modulator	-1.11567	23.4792	-9.87005	1.52471555593004e-06	5.50534300449089e-05	5.57096
A0A0G2K931	Phosphoserine aminotransferase	-0.742902	27.3672	-4.04473	0.00224684	0.00898596	-2.16412
A0A0G2K946	Testican-2	0.646951	24.1001	7.60079	1.63293438983064e-05	0.00023611	3.08443
A0A0G2K974	RALY heterogeneous nuclear ribonucleoprotein	0.690615	25.005	2.14692	0.0568147	0.114665	-5.44025
A0A0G2K999	Sidekick cell adhesion molecule 2	0.361843	22.7524	3.00046	0.013044	0.0356105	-4.00106
A0A0G2K9A9	F-box only protein 41	-0.700302	24.9297	-7.08049	3.02844412808469e-05	0.000365797	2.35314
A0A0G2K9H2	Serine/threonine-protein kinase 11-interacting protein	-0.325164	19.5745	-1.13487	0.282374	0.400944	-6.85828
A0A0G2K9K2	Transforming, acidic coiled-coil containing protein 1	-0.0323843	25.0584	-0.336398	0.743383	0.820829	-7.46088
A0A0G2K9K4	Trafficking from ER to golgi regulator	-0.587986	26.5606	-8.70289	4.85941569241842e-06	0.000107462	4.37986
A0A0G2K9N3	RNA helicase	-0.0831432	27.2135	-0.82729	0.426987	0.549069	-7.13879
A0A0G2K9P5	Conserved oligomeric Golgi complex subunit 5	-0.113854	23.1186	-1.00185	0.339568	0.461544	-6.98279
A0A0G2K9Q0	TBC domain-containing protein kinase-like protein	-0.292123	25.0304	-2.59119	0.0264839	0.062136	-4.69191
A0A0G2K9R9	Proteasome activator complex subunit 4	-0.221267	22.4634	-1.25613	0.237053	0.352246	-6.69866
A0A0G2K9T1	E3 ubiquitin-protein ligase	-0.230473	26.9144	-2.61968	0.0252096	0.0596499	-4.64187
A0A0G2K9V1	NADH dehydrogenase [ubiquinone] 1 alpha subcomplex subunit 1	0.0799036	26.971	0.51697	0.616191	0.721524	-7.37826
A0A0G2K9Y3	StAR-related lipid transfer protein 9	0.0286526	24.5932	0.176941	0.863016	0.910659	-7.50696
A0A0G2K9Y5	Histidine-rich glycoprotein	NA	NA	NA	NA	NA	NA
A0A0G2KA11	Phosphatidylinositol 3,4,5-trisphosphate-dependent Rac exchanger 2 protein	-0.691265	25.471	-1.59462	0.141256	0.233273	-6.23274
A0A0G2KA79	Small ribosomal subunit protein uS13	-0.153693	27.0764	-0.92465	0.376487	0.499715	-7.05974
A0A0G2KAE1	LIM and senescent cell antigen-like-containing domain protein	-0.103024	24.8833	-0.575348	0.577516	0.688601	-7.35229
A0A0G2KAE6	Mitoguardin 2	-0.22449	23.4513	-2.10958	0.0605285	0.120061	-5.47229
A0A0G2KAH4	Dedicator of cytokinesis 6	-0.61975	24.5604	-2.34349	0.040605	0.0876791	-5.11577
A0A0G2KAI8	Developmentally regulated GTP binding protein 2	-0.502631	25.8639	-5.3448	0.000303877	0.00189102	-0.0645799
A0A0G2KAU4	RAS guanyl releasing protein 3	-0.409841	20.0996	-1.87908	0.0890541	0.162671	-5.87134
A0A0G2KAX2	Trafficking protein particle complex subunit 14	-0.194729	23.1145	-2.53234	0.0293213	0.0674317	-4.78107
A0A0G2KB06	mitogen-activated protein kinase	NA	NA	NA	NA	NA	NA
A0A0G2KB09	Parvin, beta	0.0193663	24.2937	0.107277	0.916648	0.945039	-7.50989
A0A0G2KB37	Plasmanylethanolamine desaturase 1	0.0628558	23.4064	0.857114	0.41105	0.532325	-7.06307
A0A0G2KB60	Ribosomal protein S6 kinase delta-1	-0.535227	24.4581	-4.54697	0.00100858	0.00489805	-1.33237
A0A0G2KB61	Protein phosphatase 1, regulatory subunit 13B	-0.500248	21.9807	-2.4299	0.0349942	0.0778448	-4.95803
A0A0G2KB74	Disco-interacting protein 2 homolog A	-0.212891	29.062	-1.57417	0.1459	0.240074	-6.31654
A0A0G2KB82	CCR4-NOT transcription complex subunit 2	-0.351666	21.8693	-3.43646	0.00618192	0.0199237	-3.21473
A0A0G2KB91	Zinc finger protein 385A	-0.564003	22.0862	-4.20552	0.00173223	0.00741011	-1.87297
A0A0G2QC02	Superkiller complex protein 2	-0.414571	25.4217	-4.03335	0.00228888	0.00912554	-2.21283
A0A0G2QC04	Plastin 1	-0.353004	26.5678	-1.77728	0.105275	0.185604	-6.01769
A0A0G2QC33	Cysteine protease ATG4B	-0.808792	24.346	-3.22047	0.00893428	0.0264103	-3.61393
A0A0G2QC38	Serine and arginine rich splicing factor 11	0.244985	21.3108	1.27575	0.230307	0.344624	-6.68998
A0A0G2QC52	RAB, member of RAS oncogene family like 2	-0.333066	24.7608	-3.17946	0.00958513	0.0279337	-3.65921
A0A0G2QC56	Coronin	-1.07014	23.2556	-14.0218	5.32562057255596e-08	7.09084189150107e-06	9.04424
A0A0U1RRS5	Nonsense-mediated mRNA decay factor	0.0801076	22.6295	0.537842	0.602213	0.708988	-7.37404
A0A0U1RRT2	Solute carrier family 25 member 44	-0.409696	23.4637	-4.42693	0.00121757	0.00566339	-1.44196
A0A0U1RRU5	TGF-beta-activated kinase 1 and MAP3K7-binding protein 1	-0.208931	23.9589	-1.84478	0.0942422	0.170286	-5.90129
A0A0U1RRV5	Clustered mitochondria protein homolog	0.431421	27.7755	1.94376	0.0799827	0.149622	-5.75743
A0A0U1RRY8	Regulator of nonsense transcripts 2	-0.20952	22.9545	-1.64144	0.131113	0.220183	-6.20719
A0A0U1RRZ3	NF-kappa-B-repressing factor	0.0465867	21.2975	0.582193	0.573069	0.684461	-7.25005
A0A0U1RS25	Regulator of nonsense transcripts 1	-0.213787	24.8553	-2.5552	0.0281853	0.0653838	-4.74289
A0A0U1RS29	Ral guanine nucleotide dissociation stimulator like 2	0.111136	19.9139	0.553524	0.59182	0.700689	-7.3586
A0A0U1RS33	Small G protein signaling modulator 2	0.122253	23.5064	1.82362	0.0975812	0.175033	-5.80948
A0A140TAA1	Immunoglobulin superfamily member 8	-0.0115704	28.177	-0.158492	0.87716	0.919307	-7.44854
A0A140UHW6	tRNA (guanine(26)-N(2))-dimethyltransferase	-0.985578	23.0223	-5.36309	0.000295949	0.00185251	-0.0286569
A0A140UHX4	Protein kinase AMP-activated non-catalytic subunit gamma 2	-0.0812327	24.1008	-0.499117	0.628276	0.73232	-7.38546
A0A140UHX9	CCZ1 homolog, vacuolar protein trafficking and biogenesis associated	-0.548484	26.3856	-1.5467	0.15235	0.247805	-6.33616
A0A140UHY1	Tetratricopeptide repeat domain 4	-0.733629	22.8569	-4.20856	0.00172377	0.00738874	-1.91922
A0A1B0GWP1	Elongation of very long chain fatty acids protein 1	-0.381803	24.6345	-1.92581	0.0824097	0.153417	-5.77991
A0A1B0GWT7	Ragulator complex protein LAMTOR2	-0.291099	24.6294	-2.60214	0.0259867	0.0611266	-4.61467
A0A1B0GWU1	F-box only protein 10	-0.310293	21.6905	-0.651629	0.529036	0.644996	-7.30289
A0A1B0GWV7	Bardet-Biedl syndrome 9	0.176779	21.158	1.11287	0.291282	0.410221	-6.89017
A0A1W2Q626	Solute carrier family 39 member 10	-0.181398	23.8266	-1.21424	0.251997	0.367446	-6.64283
A0A1W2Q641	V-type proton ATPase catalytic subunit A	-0.481709	29.9537	-1.2635	0.234501	0.349346	-6.71743
A0A1W2Q645	Inactive C-alpha-formylglycine-generating enzyme 2	-0.177369	20.503	-1.44007	0.1798	0.282751	-6.43095
A0A1W2Q6I2	ubiquitinyl hydrolase 1	0.205488	22.8828	0.293913	0.774713	0.843827	-7.48236
A0A6N3IN21	Serine dehydratase-like	-0.950712	24.1871	-9.76407	1.68593354554516e-06	5.73127728169102e-05	5.41888
A0A8I5XV77	Raftlin family member 2	-0.0974108	25.1366	-0.559439	0.587924	0.697887	-7.36007
A0A8I5XVX5	Nuclear receptor coactivator 7	0.141681	25.6379	0.70446	0.496901	0.61784	-7.26355
A0A8I5XW39	Serine/threonine-protein kinase VRK1	NA	NA	NA	NA	NA	NA
A0A8I5XWD7	Inositol hexakisphosphate and diphosphoinositol-pentakisphosphate kinase	-0.526568	26.9784	-3.36144	0.00702237	0.0220022	-3.36019
A0A8I5XWT0	CD55 molecule (Cromer blood group)	0.396687	21.7193	1.46004	0.174356	0.275819	-6.47111
A0A8I5XWT5	Sirtuin 3	0.159029	24.0402	1.42682	0.183493	0.28778	-6.51469
A0A8I5XWV4	Transmembrane 6 superfamily member 1	0.210604	22.7211	1.6798	0.123293	0.209809	-6.16726
A0A8I5Y0C8	Importin subunit alpha	NA	NA	NA	NA	NA	NA
A0A8I5Y0E9	Coiled-coil domain containing 68	NA	NA	NA	NA	NA	NA
A0A8I5Y0F2	Tumor necrosis factor alpha-induced protein 8	-0.200553	19.931	-2.13744	0.0577368	0.116037	-5.33782
A0A8I5Y0H0	Cullin-1	-0.239625	26.0706	-1.75255	0.109605	0.191243	-6.05047
A0A8I5Y0Y2	DNA damage inducible 1 homolog 2	-0.297562	22.3327	-1.80265	0.100997	0.179696	-5.98687
A0A8I5Y176	RAN binding protein 9	-0.0645411	23.4673	-0.764094	0.462106	0.58366	-7.19165
A0A8I5Y1D0	Zinc finger RNA binding protein 2	NA	NA	NA	NA	NA	NA
A0A8I5Y1D5	phosphatidylinositol-3,5-bisphosphate 3-phosphatase	-0.318053	24.2359	-1.92219	0.0829076	0.154164	-5.79992
A0A8I5Y1S2	Anoctamin	0.554317	24.4024	1.60721	0.138463	0.230238	-6.26522
A0A8I5Y1Z3	Attractin-like protein 1	NA	NA	NA	NA	NA	NA
A0A8I5Y218;F7FHL6	RING-type E3 ubiquitin-protein ligase PPIL2	NA	NA	NA	NA	NA	NA
A0A8I5Y4S4	Protein enabled homolog	-0.8012	24.0466	-8.02314	1.0111966277449e-05	0.000173259	3.51605
A0A8I5Y4Y3	Teneurin-3	0.122899	23.8858	0.457359	0.656992	0.755322	-7.41727
A0A8I5Y5E8	Actin-related protein 2/3 complex subunit 4	-0.571465	27.5071	-8.62519	5.27191381065565e-06	0.000113989	4.30355
A0A8I5Y5R7	Collagen type VI alpha 2 chain	-0.747871	27.4188	-1.05423	0.31609	0.437447	-6.95319
A0A8I5Y5S4	Peptidyl-prolyl cis-trans isomerase	-0.975592	23.6306	-6.92323	3.67290527989623e-05	0.000414105	2.15137
A0A8I5Y656	Rab GTPase-activating protein 1	-0.244418	25.9353	-2.70453	0.021765	0.0532136	-4.45717
A0A8I5Y661	Family with sequence similarity 177, member A1	-0.0546345	25.6951	-0.220363	0.829933	0.886085	-7.5041
A0A8I5Y674	GTPase-activating protein and VPS9 domain-containing protein 1	0.0456594	25.8497	0.525833	0.610236	0.715993	-7.38127
A0A8I5Y6B0	Protein-serine O-palmitoleoyltransferase porcupine	-0.393873	19.8899	-1.75826	0.10859	0.190189	-6.04357
A0A8I5Y6E8	ADAM metallopeptidase domain 22	-0.0912844	26.8639	-0.838211	0.421104	0.542814	-7.13595
A0A8I5Y6H9	Talin 2	-0.314113	26.046	-3.29295	0.00789241	0.0239586	-3.46007
A0A8I5Y6P3	GDP-D-glucose phosphorylase 1	-0.682261	22.4559	-5.896	0.000139855	0.00106407	0.79615
A0A8I5Y6U5	Signal recognition particle 14 kDa protein	-0.23246	22.0224	-0.920061	0.378768	0.502013	-7.08548
A0A8I5Y7I2	Potassium channel tetramerization domain containing 12	-0.172606	26.0871	-1.33275	0.211595	0.322668	-6.63418
A0A8I5Y7L4	DNA topoisomerase 2	-0.359467	24.6354	-2.87696	0.0161473	0.0419673	-4.2158
A0A8I5Y7M6	NADH dehydrogenase [ubiquinone] 1 beta subcomplex subunit 4	-0.00254371	27.6455	-0.0234585	0.981737	0.989634	-7.47928
A0A8I5Y7P7	Immunoglobulin kappa variable like, pseudogene 6	NA	NA	NA	NA	NA	NA
A0A8I5Y874	AarF domain-containing protein kinase 1	-0.180613	23.2403	-1.36134	0.202696	0.311382	-6.55799
A0A8I5Y8A6	WD repeat and SOCS box-containing protein 2	-0.670144	20.9536	-2.61427	0.025447	0.0600783	-4.66892
A0A8I5Y8F2	EGF-containing fibulin-like extracellular matrix protein 2	-0.483659	23.3909	-1.86452	0.0912235	0.1659	-5.86194
A0A8I5Y8H6	Pleckstrin and Sec7 domain containing 3	-2.21538	26.3951	-4.22112	0.00168935	0.00727538	-1.88454
A0A8I5Y9A4	NADH dehydrogenase [ubiquinone] 1 beta subcomplex subunit 3	-0.170405	28.2256	-1.56333	0.148417	0.243214	-6.29107
A0A8I5Y9H3	ArfGAP with GTPase domain, ankyrin repeat and PH domain 3	-0.389353	25.1711	-4.16862	0.00183823	0.00774431	-1.98148
A0A8I5Y9M9	Sorcin	0.0596792	27.1502	0.73184	0.480728	0.601947	-7.22196
A0A8I5Y9R1;D3ZE08	Ig-like domain-containing protein	NA	NA	NA	NA	NA	NA
A0A8I5Y9V4	Cysteine--tRNA ligase, cytoplasmic	-0.844236	24.4125	-6.02906	0.000116699	0.000935787	0.941335
A0A8I5Y9V8	NudC domain-containing protein 3	-0.506678	24.5038	-5.40917	0.000276939	0.0017472	0.064914
A0A8I5YBC5	GATOR1 complex protein DEPDC5	-0.0769148	22.2674	-1.06461	0.311584	0.431959	-6.92036
A0A8I5YBG5	E3 ubiquitin-protein ligase	-0.149051	23.8131	-1.23587	0.244189	0.358761	-6.74862
A0A8I5YBI0	Alpha-amylase	NA	NA	NA	NA	NA	NA
A0A8I5YBN1	Enhancer trap locus 4	-0.249785	24.2227	-2.58305	0.0268596	0.0627641	-4.67531
A0A8I5YBR0	E3 ubiquitin-protein ligase MARCHF5	-0.375185	24.1669	-3.74096	0.00370537	0.0132296	-2.70444
A0A8I5YBS8	Uncharacterized protein	-0.0439794	20.0708	-0.176252	0.863544	0.911004	-7.50724
A0A8I5YBU7	Sorting nexin-14	-0.860041	23.7697	-6.31409	7.98259716413735e-05	0.00071956	1.42391
A0A8I5YC36	E3 SUMO-protein ligase RanBP2	-0.202248	25.7153	-0.882304	0.397911	0.520051	-7.07996
A0A8I5YC45	Immunoglobulin heavy constant epsilon	NA	NA	NA	NA	NA	NA
A0A8I5YC51	GB1/RHD3-type G domain-containing protein	NA	NA	NA	NA	NA	NA
A0A8I5YC77	NIPA-like domain containing 3	-0.167209	22.6924	-1.54174	0.153541	0.24924	-6.30116
A0A8I5YC99	Epidermal growth factor receptor substrate 15	-0.254465	24.8804	-1.98213	0.0750177	0.142266	-5.69298
A0A8I5YCC9	Integrin subunit alpha 5	1.49298	23.2704	10.6527	7.45384394192791e-07	3.78075528832232e-05	6.3174
A0A8I5YCH6	Aladin WD repeat nucleoporin	0.322495	24.9982	2.44271	0.0342294	0.0764094	-4.93072
A0A8I5ZJ57	FACT complex subunit	-0.243824	23.3342	-2.23691	0.0487406	0.100973	-5.25031
A0A8I5ZJ62	Golgi-associated plant pathogenesis-related protein 1	0.0457843	27.4471	0.268802	0.793436	0.85692	-7.4459
A0A8I5ZJ94	Ankyrin-1	1.58682	26.8442	10.452	8.91706861131896e-07	4.17472376370545e-05	6.16192
A0A8I5ZJB6	Tubulin-specific chaperone D	-0.470748	24.5561	-4.01657	0.00235236	0.00932626	-2.24308
A0A8I5ZJB9	Nesprin-1	-0.217286	26.7384	-1.99814	0.0730326	0.139121	-5.68685
A0A8I5ZJI2	Serine/threonine-protein kinase receptor	-0.614317	23.1078	-3.04582	0.0120625	0.0334598	-3.88093
A0A8I5ZK24	DDHD domain containing 1	-0.0649634	26.616	-0.832417	0.424218	0.545838	-7.16101
A0A8I5ZK56	Nicotinamide-nucleotide adenylyltransferase	0.0279398	23.8653	0.387506	0.706338	0.792244	-7.37177
A0A8I5ZK89	Dedicator of cytokinesis 5	-0.0948813	27.1968	-1.10578	0.294197	0.413598	-6.8597
A0A8I5ZK96	Protocadherin 9	-0.191777	21.8634	-0.815681	0.433301	0.555289	-7.1778
A0A8I5ZKD4	NHL repeat-containing protein 3	-0.183137	23.6137	-2.08142	0.0634815	0.12479	-5.49741
A0A8I5ZKE7	CUGBP Elav-like family member 4	-0.00820024	22.0418	-0.0478086	0.962791	0.979185	-7.52568
A0A8I5ZKE8	Integrin beta	-0.317914	23.5272	-0.464323	0.65216	0.752474	-7.37406
A0A8I5ZKG8	Consortin, connexin sorting protein	-0.404695	17.8902	-1.53226	0.155841	0.252415	-6.36137
A0A8I5ZKH1	3'-5' RNA helicase YTHDC2	-0.344427	26.5337	-4.17643	0.00181522	0.00766759	-1.92758
A0A8I5ZKI9	BICD cargo adaptor 1	0.166949	21.6159	0.609341	0.555616	0.668601	-7.33098
A0A8I5ZKK5	NCBP2 antisense 2 (head to head)	0.211899	23.1144	0.864757	0.407033	0.528836	-7.12926
A0A8I5ZKQ1	small monomeric GTPase	-0.071671	26.5762	-0.394039	0.701657	0.788627	-7.44626
A0A8I5ZKQ3	Dysferlin	1.04975	24.6174	5.44821	0.00026185	0.00168189	0.123976
A0A8I5ZKR8	DIRAS family GTPase 2	-0.622329	25.6937	-5.67263	0.000190561	0.00133832	0.431042
A0A8I5ZKS4	Hyccin PI4KA lipid kinase complex subunit 1	0.307274	22.965	2.02328	0.0700152	0.134739	-5.64506
A0A8I5ZKS6	Rho GTPase activating protein 45	0.723385	22.7682	2.07274	0.0644189	0.126141	-5.5656
A0A8I5ZKT8	Plexin-C1	-0.183783	21.4956	-2.12492	0.0589755	0.118043	-5.38056
A0A8I5ZKU9	Serine hydroxymethyltransferase	0.187466	23.4266	0.706687	0.495574	0.616549	-7.2577
A0A8I5ZKV9	Probable ATP-dependent RNA helicase DDX5	0.113666	27.4346	0.773926	0.456522	0.578093	-7.21201
A0A8I5ZKY1	E3 ubiquitin-protein ligase RNF170	0.0891654	24.318	0.738525	0.476831	0.598121	-7.23977
A0A8I5ZL33	ArfGAP with SH3 domain, ankyrin repeat and PH domain 2	-0.339412	23.9644	-3.68444	0.00407167	0.0142586	-2.77667
A0A8I5ZL63	Ankyrin repeat domain 13a	-0.0691577	23.8096	-0.546047	0.596764	0.705236	-7.34331
A0A8I5ZL79	Cytochrome c oxidase assembly factor 6 homolog	-0.622894	24.0584	-2.53788	0.0290421	0.066953	-4.79353
A0A8I5ZL85	Atypical chemokine receptor 1	1.36285	20.0734	3.39195	0.00666719	0.0211569	-3.27758
A0A8I5ZL88	RNA binding protein fox-1 homolog 1	-0.346096	23.5988	-4.12113	0.00198479	0.00818372	-2.04709
A0A8I5ZLD3	Abl-interactor 2	-0.022066	25.4162	-0.192618	0.851036	0.901687	-7.51034
A0A8I5ZLE0	Riboflavin kinase	-0.232291	25.0769	-2.77501	0.0192639	0.0483696	-4.2906
A0A8I5ZLK5	P-type phospholipid transporter	-0.0280847	24.2179	-0.269402	0.792987	0.85692	-7.47235
A0A8I5ZLL4	Syntaxin binding protein 6	-0.453476	26.4641	-4.99555	0.000508047	0.00282341	-0.616898
A0A8I5ZLP5	IQ calmodulin-binding motif-containing protein 1	-0.15233	23.2876	-0.752538	0.468724	0.590153	-7.13105
A0A8I5ZLQ1	Negative regulator of ubiquitin-like proteins 1	-0.463683	24.1019	-4.51948	0.00105284	0.00507777	-1.40355
A0A8I5ZLR0	glutathione transferase	-0.435517	26.9829	-2.93863	0.014514	0.0387894	-4.10866
A0A8I5ZLR7	Pre-rRNA-processing protein TSR2 homolog	-0.934876	23.282	-5.49446	0.000245109	0.00160831	0.142142
A0A8I5ZLR9	Protein diaphanous homolog 2	0.0624002	20.7106	0.429819	0.676258	0.769155	-7.40725
A0A8I5ZLV4	non-specific serine/threonine protein kinase	-0.157206	25.0499	-1.8432	0.0944884	0.170385	-5.91079
A0A8I5ZLW9;A0A8I6A5B2;A0A8I6A6Q3;A0A8I6AAJ9	Ig-like domain-containing protein	NA	NA	NA	NA	NA	NA
A0A8I5ZLY4	non-specific serine/threonine protein kinase	-0.517369	23.7385	-3.32547	0.00746627	0.0229961	-3.43443
A0A8I5ZLY7	TAP binding protein	0.87352	25.0354	3.69296	0.00401415	0.0140959	-2.7969
A0A8I5ZM56	MAP7 domain-containing protein 1	-0.680731	24.5559	-6.16887	9.67346573361994e-05	0.000825409	1.1258
A0A8I5ZM64	RCC1 and BTB domain-containing protein 1	-1.0581	24.4908	-1.61193	0.137428	0.228784	-6.26281
A0A8I5ZM79	26S proteasome non-ATPase regulatory subunit 7	0.122545	25.7818	0.438417	0.670216	0.765157	-7.42638
A0A8I5ZM80	Armadillo-like helical domain containing 3	-0.226779	23.1478	-2.03468	0.0686853	0.132859	-5.60982
A0A8I5ZMB0	NAC alpha domain containing	-0.460585	23.7926	-4.87315	0.000610837	0.00329244	-0.831673
A0A8I5ZMB4;D3ZCH6	Ribonuclease T2, pseudogene 1	NA	NA	NA	NA	NA	NA
A0A8I5ZMG6	Serine/threonine-protein phosphatase 2A 56 kDa regulatory subunit	-0.21543	25.6122	-2.79937	0.0184684	0.0468525	-4.32157
A0A8I5ZMK5	ARFGEF family member 3	0.450228	25.2811	5.86904	0.000145123	0.00109891	0.734806
A0A8I5ZMM2	Multifunctional protein CAD	-0.0117363	26.0106	-0.0731314	0.943115	0.964854	-7.49517
A0A8I5ZMN0	Microfibrillar-associated protein 1A like 1	0.311453	21.162	1.79653	0.102014	0.181031	-5.99253
A0A8I5ZMR7	Vacuolar protein sorting 13 homolog C	-0.0820248	26.2179	-0.61885	0.549574	0.663329	-7.2444
A0A8I5ZMW1	Dmx-like 2	-0.10014	27.3453	-1.01005	0.335811	0.458191	-6.99211
A0A8I5ZMX5	TBC1 domain family member 1	-0.101424	23.5259	-0.529971	0.607465	0.713287	-7.37895
A0A8I5ZN05	Astrotactin 1	-0.235758	23.3423	-0.172361	0.866523	0.912498	-7.51438
A0A8I5ZN24	Dehydrogenase/reductase 7	0.162712	25.4122	2.34114	0.0407695	0.0879669	-5.03827
A0A8I5ZN47	Exosome RNA helicase MTR4	1.24589	23.9996	1.97502	0.0759155	0.143586	-5.65714
A0A8I5ZN89	Glutaryl-CoA dehydrogenase, mitochondrial	-0.384574	26.3864	-2.15423	0.0561136	0.113524	-5.41325
A0A8I5ZN92	F-actin cross-linking protein	-0.11402	20.5503	-0.342536	0.738895	0.817852	-7.38371
A0A8I5ZNC2	Transmembrane p24 trafficking protein family member 8	-0.515208	24.4719	-3.81841	0.00325825	0.0120228	-2.56824
A0A8I5ZND3	V-type proton ATPase subunit a	0.0980775	23.4261	0.632702	0.54084	0.656258	-7.27067
A0A8I5ZNF1	Coatomer subunit alpha	-0.246546	25.9909	-2.33534	0.0411777	0.0887278	-5.11524
A0A8I5ZNG4	RPTOR independent companion of MTOR, complex 2	-0.278362	22.9385	-2.77671	0.0192074	0.048292	-4.36162
A0A8I5ZNK2	Serine/threonine-protein kinase OSR1	-0.246228	24.9778	-2.06529	0.065234	0.127535	-5.57107
A0A8I5ZNR8	Dedicator of cytokinesis protein 4	-0.376209	26.65	-2.70186	0.021866	0.0534196	-4.49759
A0A8I5ZNR9	Netrin-G1	0.0852576	22.6751	0.723786	0.485451	0.606817	-7.1923
A0A8I5ZNT3	GDH/6PGL endoplasmic bifunctional protein	0.195606	22.8987	0.995222	0.342632	0.464129	-7.01302
A0A8I5ZNY0	AVL9 cell migration associated	-0.224739	24.279	-1.60815	0.138256	0.230042	-6.23425
A0A8I5ZP12	Protein argonaute-1	-1.38366	25.8279	-2.46086	0.0331746	0.0743666	-4.91586
A0A8I5ZP60	SNW domain-containing protein 1	-0.236243	24.7081	-0.813253	0.43463	0.556211	-7.17984
A0A8I5ZP70	Target of myb1 like 2 membrane trafficking protein	-0.396546	26.5604	-3.08119	0.0113494	0.0318551	-3.849
A0A8I5ZP83	Charged multivesicular body protein 4B	-0.407807	26.2407	-2.23237	0.0491196	0.101692	-5.29575
A0A8I5ZPB5	Vav guanine nucleotide exchange factor 3	0.0542097	20.4249	0.268717	0.793499	0.85692	-7.49123
A0A8I5ZPF8	Ubiquitin carboxyl-terminal hydrolase 25	-0.352373	22.5805	-2.44117	0.0343207	0.076533	-4.9464
A0A8I5ZPH5	Phosphoinositide phospholipase C	-0.460398	23.569	-4.59543	0.000935279	0.00461573	-1.23788
A0A8I5ZPJ9	U3 small nucleolar RNA-associated protein 18 homolog	-0.20539	18.8484	-0.617869	0.550195	0.663828	-7.2954
A0A8I5ZPK8	Serine/threonine-protein phosphatase 4 regulatory subunit 4	-0.345539	23.3236	-2.758	0.0198398	0.0495298	-4.42177
A0A8I5ZPV1	TBC1 domain family, member 22a	-0.0463708	23.8736	-0.213308	0.835286	0.889867	-7.46884
A0A8I5ZPZ9	Serine/threonine-protein phosphatase 2A activator	-0.830068	26.6744	-7.12491	2.86933579541167e-05	0.000357464	2.44481
A0A8I5ZQ14	AFG3 (ATPase family gene 3)-like 1	-0.0532888	23.2914	-0.366785	0.721268	0.803081	-7.44224
A0A8I5ZQ24	V-type proton ATPase subunit H	-0.212452	27.7064	-2.04347	0.0676775	0.131387	-5.60034
A0A8I5ZQ75	Calmin	-0.127915	24.1524	-1.03729	0.323545	0.445156	-6.96182
A0A8I5ZQD2	B-TFIID TATA-box binding protein associated factor 1	-0.432948	21.575	-1.68028	0.123199	0.20974	-6.15378
A0A8I5ZQD4	Dystonin	-0.121227	26.2798	-1.64044	0.131323	0.220342	-6.1987
A0A8I5ZQE4	Transcription elongation factor SPT5	-0.47619	23.513	-3.84401	0.00312315	0.0116862	-2.53729
A0A8I5ZQF6	Ribosomal protein L10, pseudogene 14	-0.28269	26.1017	-2.09934	0.0615865	0.121857	-5.50986
A0A8I5ZQG0	SEC14-like protein 1	-0.477933	23.4948	-1.92332	0.0827521	0.15392	-5.80339
A0A8I5ZQK2;A0A8I6A4Y0;F1M6L8	Translation machinery associated 7 homolog	-0.650334	25.0665	-4.62601	0.000891931	0.00445338	-1.14375
A0A8I5ZQL5	Isobutyryl-CoA dehydrogenase, mitochondrial	-0.337824	26.8615	-3.71125	0.00389342	0.0137323	-2.70105
A0A8I5ZQM2	Dystrobrevin	-0.410633	25.5727	-3.13986	0.0102597	0.0293902	-3.73103
A0A8I5ZQP0	HECT-type E3 ubiquitin transferase	-0.352151	22.6526	-3.39555	0.00662658	0.0210489	-3.27176
A0A8I5ZQP3	Phospholipid-transporting ATPase	0.681602	24.6107	7.57238	1.68760260234855e-05	0.000241827	2.98235
A0A8I5ZQP6	Heat shock protein 90 alpha family class A member 1, pseudogene 16	NA	NA	NA	NA	NA	NA
A0A8I5ZQQ3	Pyruvate dehydrogenase phosphatase regulatory subunit, mitochondrial	-0.310818	25.5003	-2.45792	0.0333433	0.0746661	-4.92676
A0A8I5ZQQ9	Adenylate kinase 2, mitochondrial	-0.0854827	22.7092	-0.714005	0.491226	0.612451	-7.14246
A0A8I5ZQT5	Formin-2	-0.151917	23.201	-0.358577	0.727216	0.807863	-7.45457
A0A8I5ZQU7	Caspase 7	-0.453251	19.4854	-2.4854	0.0317984	0.0719122	-4.84721
A0A8I5ZQV3	Kirre like nephrin family adhesion molecule 3	NA	NA	NA	NA	NA	NA
A0A8I5ZQW6	non-specific serine/threonine protein kinase	-0.191484	25.263	-1.65426	0.128451	0.216568	-6.20328
A0A8I5ZQX2	U6 small nuclear RNA (adenine-(43)-N(6))-methyltransferase	NA	NA	NA	NA	NA	NA
A0A8I5ZQZ1	Nuclear FMR1 interacting protein 2	NA	NA	NA	NA	NA	NA
A0A8I5ZR20	RING-type E3 ubiquitin transferase	NA	NA	NA	NA	NA	NA
A0A8I5ZR43	Interferon regulatory factor 2 binding protein 2	NA	NA	NA	NA	NA	NA
A0A8I5ZR57	Family with sequence similarity 168, member A	-0.158111	21.9226	-0.315598	0.758665	0.831383	-7.47636
A0A8I5ZR95	Oxysterol-binding protein	-0.344434	23.6075	-1.64002	0.131411	0.220375	-6.22415
A0A8I5ZRD0	Serine/threonine-protein phosphatase 6 regulatory ankyrin repeat subunit A	0.129993	25.4871	0.732798	0.480169	0.601599	-7.24415
A0A8I5ZRG0	Proteasome subunit beta type-3	-0.016128	23.4106	-0.0273589	0.978701	0.987857	-7.5298
A0A8I5ZRN3	Nebulin	NA	NA	NA	NA	NA	NA
A0A8I5ZRQ9	AKT1 substrate 1	-0.174505	23.1714	-2.07823	0.0638247	0.125201	-5.52673
A0A8I5ZRS3	SLAIN motif family, member 1	-0.484832	22.4566	-2.62031	0.0251821	0.059629	-4.62494
A0A8I5ZRT6	Dedicator of cytokinesis 2	0.24177	23.0708	1.21351	0.252261	0.367747	-6.77174
A0A8I5ZRW0;A0A8I6AAH0	Small nuclear ribonucleoprotein G	0.249033	23.8237	0.993489	0.343435	0.46502	-7.01075
A0A8I5ZS17	Sorting nexin 25	-0.0109167	21.8623	-0.126588	0.901725	0.935995	-7.48115
A0A8I5ZS25;A0A8I5ZWC4	Ig-like domain-containing protein	NA	NA	NA	NA	NA	NA
A0A8I5ZS67	GRB10 interacting GYF protein 2	-0.426307	22.4716	-2.81917	0.0178458	0.0454935	-4.26427
A0A8I5ZS69	Sorting nexin	-0.239969	25.3479	-1.94925	0.0792539	0.148537	-5.75567
A0A8I5ZS95	Ran-binding protein 3	-1.41123	23.7539	-6.15982	9.79081424196988e-05	0.000834308	1.11949
A0A8I5ZSB0	Interferon gamma induced GTPase	1.01498	24.1058	4.97572	0.000523369	0.00288598	-0.661906
A0A8I5ZSJ2	RRM domain-containing protein	-0.422586	22.6528	-1.80036	0.101376	0.180221	-5.9903
A0A8I5ZSK4	Melanoma inhibitory activity protein 2	-0.0313801	23.6362	-0.283025	0.782814	0.850121	-7.48694
A0A8I5ZSR6	Trafficking kinesin protein 1	-0.641083	20.4086	-3.25506	0.00842056	0.0252419	-3.54485
A0A8I5ZT10	CCM2 scaffold protein	-0.0316859	23.843	-0.169942	0.868376	0.913506	-7.51228
A0A8I5ZT32	Guanylate kinase	-0.582936	25.3891	-7.26062	2.43675251601682e-05	0.000318662	2.60193
A0A8I5ZT44	TLC domain containing 3A	-0.784692	22.9885	-9.07794	3.3052161156686e-06	8.52269916280002e-05	4.80211
A0A8I5ZT87	Myc binding protein	-0.078699	23.7091	-1.21998	0.249905	0.364978	-6.69435
A0A8I5ZT91	Thioredoxin-related transmembrane protein 1	0.204377	25.8386	2.74589	0.0202605	0.0502975	-4.40607
A0A8I5ZTA3	Protein transport protein sec16	-0.352182	24.1772	-3.19964	0.00925907	0.0271071	-3.64327
A0A8I5ZTB8	Phosphatidylinositol-3,5-bisphosphate 3-phosphatase MTMR2	-0.375506	26.3003	-4.20725	0.0017274	0.00739551	-1.87182
A0A8I5ZTH4	FRY like transcription coactivator	-0.306607	26.5749	-3.38635	0.00673095	0.0212642	-3.32751
A0A8I5ZTL7	Phospholipid-transporting ATPase	0.0283255	23.4996	0.275596	0.788357	0.853819	-7.48837
A0A8I5ZTN5	Adenylosuccinate lyase	-1.07586	26.3005	-0.990487	0.344831	0.466415	-7.01789
A0A8I5ZTQ0	Myeloid-derived growth factor	-0.586796	24.7164	-5.0683	0.000455813	0.0026058	-0.470285
A0A8I5ZTW5	TLC domain containing 3B	-1.48861	24.4569	-16.4717	1.0971101191812e-08	2.1911346161522e-06	10.6654
A0A8I5ZTW6	Golgi-associated PDZ and coiled-coil motif-containing protein	-0.21496	23.5233	-2.87858	0.0161021	0.0419009	-4.1742
A0A8I5ZTX1	Pleckstrin homology domain containing A2	0.0853518	21.8143	0.611839	0.554025	0.667315	-7.29931
A0A8I5ZTX2	Coiled-coil domain containing 88C	-0.155088	25.3964	-1.25494	0.237469	0.352699	-6.66233
A0A8I5ZU33	BRCA1-associated protein	-0.879427	19.7114	-8.89192	3.99507290355586e-06	9.45648552837981e-05	4.53483
A0A8I5ZU41	Alpha-amylase	NA	NA	NA	NA	NA	NA
A0A8I5ZU42	THIF-type NAD/FAD binding fold domain-containing protein	-0.185908	24.5812	-1.15721	0.273546	0.391541	-6.83185
A0A8I5ZU57	Cyclin Y	-0.581008	24.9433	-5.65245	0.000196026	0.00136322	0.369081
A0A8I5ZU67	DmX-like protein 1	-0.0554809	23.7279	-0.514504	0.617854	0.722676	-7.38724
A0A8I5ZU78	leucine--tRNA ligase	-1.22003	23.4553	-3.06801	0.0116099	0.0324012	-3.85969
A0A8I5ZU81	Ferritin	0.307678	22.731	1.60266	0.139467	0.231275	-6.26297
A0A8I5ZU98	Oxysterol-binding protein	0.0261082	23.4411	0.120046	0.906777	0.938579	-7.52274
A0A8I5ZU99	Protein phosphatase 1L	0.0760367	23.0425	0.360437	0.725866	0.806539	-7.45345
A0A8I5ZUD8	Proton-coupled zinc antiporter SLC30A9, mitochondrial	-0.0603204	26.6209	-0.475659	0.644331	0.746493	-7.40812
A0A8I5ZUE7	Zinc finger CCCH-type containing 7B	-1.28721	23.5717	-6.84354	4.05472765038261e-05	0.000446789	2.07848
A0A8I5ZUI1	Ras-specific guanine nucleotide-releasing factor RalGPS1	-0.149355	22.0522	-1.0063	0.337526	0.459551	-6.98568
A0A8I5ZUI2	Anoctamin	-0.0210119	25.5524	-0.254811	0.803929	0.865928	-7.46376
A0A8I5ZUN3	Titin	NA	NA	NA	NA	NA	NA
A0A8I5ZUS1	Mitogen-activated protein kinase kinase kinase 4	-0.564367	24.1826	-1.18707	0.262087	0.379475	-6.80815
A0A8I5ZUT2	Immunity-related GTPase Q	-0.0250449	26.8382	-0.0400872	0.968797	0.982479	-7.52974
A0A8I5ZUU2	pantothenate kinase	NA	NA	NA	NA	NA	NA
A0A8I5ZV13	eEF1A lysine and N-terminal methyltransferase	-1.28852	23.739	-5.14627	0.000406113	0.00237029	-0.355398
A0A8I5ZV26	Stomatin	2.26423	24.8	9.08393	3.2852887957201e-06	8.52269916280002e-05	4.73018
A0A8I5ZV31	Phospholipid-transporting ATPase	0.182085	21.7226	0.664247	0.521252	0.639022	-7.28645
A0A8I5ZV49	Filamin A	0.60328	30.2015	2.11392	0.0600858	0.119436	-5.50278
A0A8I5ZV52	Hemoglobin subunit epsilon 1 like, pseudogene 1	NA	NA	NA	NA	NA	NA
A0A8I5ZV55	ArfGAP with FG repeats 2	-0.858012	22.8392	-7.7446	1.38407729588759e-05	0.000213148	3.20649
A0A8I5ZV64	OCIA domain containing 2	-0.327794	21.7022	-2.35528	0.0397907	0.0863212	-5.0783
A0A8I5ZV67	Early endosome antigen 1	-0.588427	25.0133	-7.14244	2.80907248370344e-05	0.000352707	2.43012
A0A8I5ZV77	Alpha-ketoglutarate dehydrogenase subunit 4	0.0127831	25.6467	0.088822	0.930942	0.955416	-7.5263
A0A8I5ZVC4	Inter-alpha-trypsin inhibitor heavy chain 2	3.42243	24.8286	9.7344	1.73432162374769e-06	5.83371026177445e-05	5.40508
A0A8I5ZVE3	Ephrin type-B receptor 3	NA	NA	NA	NA	NA	NA
A0A8I5ZVG4	cyclin-dependent kinase	NA	NA	NA	NA	NA	NA
A0A8I5ZVG9	AP complex subunit sigma	-0.625004	24.8738	-5.71096	0.000180619	0.00128832	0.471798
A0A8I5ZVI3	Pre-mRNA-processing factor 40 homolog A	-0.0192722	22.7817	-0.0998418	0.922403	0.949441	-7.52516
A0A8I5ZVK3	Ubiquitin carboxyl-terminal hydrolase 34	-0.147988	20.6831	-0.72799	0.482982	0.604414	-7.2478
A0A8I5ZVN3;D3ZPH0;D3ZPN7;M0R5R7	Large ribosomal subunit protein eL21	0.147606	25.8898	0.686371	0.507768	0.627688	-7.26998
A0A8I5ZVT2	Fibronectin type-III domain-containing protein 3A	-0.0713552	23.4303	-0.668341	0.51874	0.636362	-7.27321
A0A8I5ZVU1	Uridine-cytidine kinase	-0.0480151	24.9565	-0.414967	0.686752	0.776746	-7.43714
A0A8I5ZVV7	Uncharacterized protein	NA	NA	NA	NA	NA	NA
A0A8I5ZVV8	Actin-binding LIM protein 1	-0.150423	24.4486	-1.83719	0.0954285	0.17175	-5.92539
A0A8I5ZVW2	Kinesin family member 16B	NA	NA	NA	NA	NA	NA
A0A8I5ZVX1	PPFIA binding protein 2	-0.403018	21.0808	-3.42689	0.00628306	0.0201178	-3.23231
A0A8I5ZVY2	Small ribosomal subunit protein bS6m	0.388203	23.4359	2.33037	0.0415301	0.0893078	-5.14848
A0A8I5ZVY6	RAD50-interacting protein 1	0.216793	23.1512	1.68085	0.123085	0.209601	-6.15373
A0A8I5ZW20	Ubiquitin domain containing 2	0.138574	18.595	0.459907	0.655222	0.754373	-7.37591
A0A8I5ZW24	Coiled coil domain containing 88A	-0.258053	25.521	-2.20383	0.0515713	0.10574	-5.30838
A0A8I5ZW32	Large ribosomal subunit protein eL33	NA	NA	NA	NA	NA	NA
A0A8I5ZW56	C-type lectin domain containing 16A	0.268678	22.5498	1.98821	0.0742583	0.141119	-5.67512
A0A8I5ZW76	TBC1 domain family, member 22B	-0.855918	26.241	-4.35165	0.0013716	0.00615582	-1.65207
A0A8I5ZWC6	Importin subunit alpha	-0.145384	25.4704	-1.57712	0.145222	0.239081	-6.27161
A0A8I5ZWF0	Phosphorylase b kinase regulatory subunit	0.307393	25.7748	2.38156	0.038032	0.0832405	-5.05108
A0A8I5ZWF3	Large ribosomal subunit protein uL11 C-terminal domain-containing protein	0.00543867	22.2725	0.0343731	0.973242	0.984799	-7.4864
A0A8I5ZWI8	Mitochondrial import inner membrane translocase subunit TIM14	0.23748	24.0062	2.90695	0.0153313	0.0403368	-4.09487
A0A8I5ZWK4	glyceraldehyde-3-phosphate dehydrogenase (phosphorylating)	-0.794628	25.4466	-3.33015	0.00740695	0.0228464	-3.40922
A0A8I5ZWK9	Translation initiation factor IF-3, mitochondrial	-0.103029	21.4997	-1.1788	0.265223	0.38332	-6.74194
A0A8I5ZWM5	Tr-type G domain-containing protein	NA	NA	NA	NA	NA	NA
A0A8I5ZWM6	RAS protein activator like 2	-0.143699	23.6458	-1.15541	0.274247	0.392369	-6.84392
A0A8I5ZWM9	Vacuolar protein sorting-associated protein 41 homolog	0.198736	27.0346	1.74233	0.11144	0.193761	-6.06936
A0A8I5ZWP8	Nucleolar protein 10	-0.113005	22.4063	-0.459269	0.655665	0.754747	-7.41441
A0A8I5ZWT0	Poly(rC) binding protein 3	-0.618405	24.4829	-4.34333	0.00138983	0.00622019	-1.66196
A0A8I5ZWW2	Transient receptor potential cation channel subfamily M member 3	-0.106064	26.1485	-0.684513	0.508892	0.628591	-7.24293
A0A8I5ZWY4	2-aminoethanethiol dioxygenase	-6.24639	26.244	-19.0189	2.63787986547708e-09	8.02794772393524e-07	12.0735
A0A8I5ZWZ1	Ras-associating and dilute domain-containing protein	NA	NA	NA	NA	NA	NA
A0A8I5ZWZ4	Glycylpeptide N-tetradecanoyltransferase	0.282193	25.1913	0.953438	0.362397	0.486061	-7.02567
A0A8I5ZWZ6	Ribosome assembly factor mrt4	0.823836	21.1921	2.91688	0.0150701	0.0398318	-4.13268
A0A8I5ZX76	Eukaryotic translation initiation factor 3 subunit K	-0.189384	25.3729	-0.898697	0.389518	0.511902	-7.10515
A0A8I5ZXB9	Kinesin-associated protein 3	0.0316754	24.7392	0.332137	0.746505	0.823423	-7.41063
A0A8I5ZXC8	Small ribosomal subunit protein bS16m	0.161679	23.3693	1.31166	0.218364	0.331015	-6.63684
A0A8I5ZXI2	Rho GDP dissociation inhibitor beta	0.0874088	23.3694	0.642794	0.534527	0.650574	-7.22906
A0A8I5ZXP5	U2 snRNP-associated SURP motif-containing protein	0.131036	27.2491	1.12572	0.286051	0.404931	-6.85605
A0A8I5ZXP9	Apical junction component 1 homolog	-0.450983	24.301	-5.27603	0.000335777	0.00203794	-0.160961
A0A8I5ZXT2	Dematin	0.238925	25.6283	1.30499	0.220543	0.333449	-6.4566
A0A8I5ZXU9	Tyrosine-protein kinase	NA	NA	NA	NA	NA	NA
A0A8I5ZXX6	Phospholipid-transporting ATPase	0.373247	27.042	2.36102	0.0394	0.0857355	-5.08085
A0A8I5ZXZ8	Cysteine protease	-0.350407	20.7676	-1.46792	0.172247	0.273363	-6.46068
A0A8I5ZXZ9	Probable cysteine--tRNA ligase, mitochondrial	-0.361701	25.5619	-2.32409	0.0419804	0.0898817	-5.15565
A0A8I5ZY10	Charged multivesicular body protein 2A	-0.268506	24.8656	-2.71229	0.0214745	0.0526442	-4.47239
A0A8I5ZY21	Nodal modulator 1	0.121285	28.4727	1.38513	0.195531	0.302943	-6.56175
A0A8I5ZY29	Ubiquitin carboxyl-terminal hydrolase	-0.544222	28.1279	-4.35243	0.0013699	0.00615309	-1.66597
A0A8I5ZYD8	Four and a half LIM domains protein 3	0.1118	22.6476	1.01169	0.335064	0.45727	-6.97827
A0A8I5ZYG2	Mono-ADP ribosylhydrolase 2	-0.517131	23.4323	-4.47131	0.00113542	0.00537914	-1.47161
A0A8I5ZYJ1	Snf2-related CREBBP activator protein	0.21317	18.17	0.574463	0.578093	0.689032	-7.35283
A0A8I5ZYN4	DENN domain containing 5B	-0.223889	25.1734	-2.89707	0.0155954	0.0408484	-4.18089
A0A8I5ZYN7	Unconventional myosin-VI	-0.197577	26.8509	-2.45665	0.0334164	0.0748035	-4.93688
A0A8I5ZYN9	Importin-11	-0.260328	22.4648	-0.891669	0.393101	0.515134	-7.10356
A0A8I5ZYT3	Large ribosomal subunit protein bL35m	NA	NA	NA	NA	NA	NA
A0A8I5ZYV2	RGP1 homolog, RAB6A GEF complex partner 1	0.169049	20.7374	0.523435	0.611844	0.717354	-7.37168
A0A8I5ZYZ8	NEDD8-conjugating enzyme UBC12	-0.65862	26.4097	-4.46219	0.00115181	0.00542686	-1.49769
A0A8I5ZZ05	Microtubule crosslinking factor 2	-0.495329	22.8344	-0.880476	0.398855	0.520703	-7.07663
A0A8I5ZZ14	FERM domain containing kindlin 2	-0.417864	26.1744	-3.40547	0.00651578	0.0207692	-3.27339
A0A8I5ZZ36	Solute carrier family 12, member 6	0.111386	23.4468	0.893971	0.391925	0.514014	-7.09133
A0A8I5ZZ89	Elongator complex protein 3	-0.174401	25.2145	-1.47499	0.170374	0.27078	-6.45128
A0A8I5ZZC7	Sorting nexin family member 21	NA	NA	NA	NA	NA	NA
A0A8I5ZZF0	Inter-alpha-trypsin inhibitor heavy chain 5	-0.612879	27.3888	-5.22208	0.0003633	0.00216187	-0.253008
A0A8I5ZZG2	Receptor expression-enhancing protein	-0.0402705	23.2656	-0.24598	0.810572	0.870943	-7.49759
A0A8I5ZZN6	E3 ubiquitin-protein ligase	-0.443093	24.0741	-4.07576	0.00213625	0.00866845	-2.1427
A0A8I5ZZR5	Neurobeachin-like 1	-0.049312	19.8397	-0.338562	0.7418	0.819789	-7.46564
A0A8I5ZZT6	Sosondowah ankyrin repeat domain family member C	NA	NA	NA	NA	NA	NA
A0A8I5ZZX8	Beta-adaptin appendage C-terminal subdomain domain-containing protein	0.261991	23.4024	0.722656	0.486116	0.607384	-7.25183
A0A8I5ZZZ6	Serine/threonine-protein kinase RIO3	0.426099	24.2903	2.99608	0.0131432	0.03582	-3.99009
A0A8I6A023	CKLF-like MARVEL transmembrane domain containing 7	0.525605	23.4847	1.8392	0.0951122	0.171347	-5.93192
A0A8I6A052	Family with sequence similarity 120 member C	-0.394816	24.7084	-3.35743	0.00707052	0.0221075	-3.34589
A0A8I6A072	Rab-like protein 3	0.168484	23.3464	1.22133	0.249416	0.364514	-6.76497
A0A8I6A089	PAXX, non-homologous end joining factor	-0.770005	21.843	-4.99058	0.000511843	0.00283711	-0.621754
A0A8I6A0B7	Nipsnap homolog 3B	0.509384	24.375	2.8652	0.0164792	0.0425702	-4.21459
A0A8I6A0K6	Aminomethyltransferase	-0.538948	25.468	-3.86542	0.00301461	0.0113599	-2.49096
A0A8I6A0K7	Metastasis-associated protein MTA3	NA	NA	NA	NA	NA	NA
A0A8I6A0N6	DOP1 leucine zipper like protein A	-0.245509	22.8541	-1.17637	0.266148	0.384222	-6.82032
A0A8I6A0T3	Serine/threonine-protein kinase SIK3	-0.519009	26.3017	-4.22875	0.00166879	0.00720137	-1.88539
A0A8I6A0T5	Dynactin subunit 5	0.0231239	27.0771	0.327087	0.75021	0.826714	-7.33967
A0A8I6A0W6	(E3-independent) E2 ubiquitin-conjugating enzyme	-0.483168	26.1536	-5.0701	0.000454593	0.00260332	-0.508857
A0A8I6A140	Kelch-like family member 9	0.154398	24.1019	1.88422	0.0883001	0.161837	-5.79146
A0A8I6A152	STARD3 N-terminal like	0.427028	22.8384	2.87325	0.0162513	0.0421308	-4.21077
A0A8I6A180	Teneurin-4	-0.00651559	24.7347	-0.0781324	0.939233	0.961961	-7.47245
A0A8I6A183	Cell division cycle and apoptosis regulator protein 1	-0.472875	23.6282	-5.41576	0.000274328	0.00173941	0.0176848
A0A8I6A1D9	Vesicle transport protein USE1	-0.801478	23.6095	-4.26856	0.00156573	0.00684914	-1.78313
A0A8I6A1H4	Transmembrane protein with metallophosphoesterase domain	0.0319081	22.7306	0.212492	0.835906	0.89029	-7.50467
A0A8I6A1K0	Solute carrier family 4 member 1 adaptor protein	NA	NA	NA	NA	NA	NA
A0A8I6A1N7	Proteoglycan 4	0.712208	22.375	2.36874	0.03888	0.0847056	-5.08359
A0A8I6A1T4	Eukaryotic translation initiation factor 4 gamma 2	-0.316325	27.7576	-3.03226	0.0123477	0.0340883	-3.9414
A0A8I6A1V1	Receptor-type tyrosine-protein phosphatase delta	-0.313173	26.2142	-4.64756	0.000862672	0.00433305	-1.19456
A0A8I6A1X7	glyceraldehyde-3-phosphate dehydrogenase (phosphorylating)	-0.794249	30.9651	-4.71076	0.000782582	0.00401081	-1.09081
A0A8I6A202	tRNA pseudouridine synthase	-0.0690569	22.715	-0.148383	0.88493	0.924118	-7.51858
A0A8I6A254	Large ribosomal subunit protein uL15m	0.398514	23.8288	3.45829	0.00595734	0.0193462	-3.18137
A0A8I6A263	Aminoacyl tRNA synthetase complex-interacting multifunctional protein 1	-0.678302	26.0826	-7.37254	2.13297136208418e-05	0.000286383	2.72559
A0A8I6A272	Ras association (RalGDS/AF-6) and pleckstrin homology domains 1	-0.681311	23.6578	-2.82918	0.0175393	0.0448374	-4.28746
A0A8I6A2G8;A0A0G2K964;F1M3L4	E2 ubiquitin-conjugating enzyme	-0.530267	23.3295	-3.02542	0.0124943	0.034389	-3.9576
A0A8I6A2H6	Calcium uptake protein 3, mitochondrial	0.551485	25.6844	1.8711	0.0902376	0.164523	-5.88352
A0A8I6A2N3	E3 ubiquitin-protein ligase MYCBP2	0.101719	24.4532	1.541	0.15372	0.249409	-6.28094
A0A8I6A2P1	Serine/arginine-rich splicing factor 3	-0.890857	25.9631	-5.03134	0.000481598	0.00272621	-0.556346
A0A8I6A2W7	ADP/ATP translocase	0.0267897	26	0.0528714	0.958855	0.976891	-7.52909
A0A8I6A2Y2	Serine/arginine repetitive matrix 2	-0.161418	23.5921	-0.586131	0.570518	0.682933	-7.31086
A0A8I6A2Z6	tRNA (guanine(6)-N(2))-methyltransferase THUMP3	-0.355632	25.2318	-3.14023	0.0102532	0.0293901	-3.75745
A0A8I6A320	Tudor-interacting repair regulator protein	-0.702378	21.8924	-3.44472	0.00609589	0.0196861	-3.17513
A0A8I6A356	Ubiquitin-conjugating enzyme E2 K	-0.531378	25.7004	-2.79903	0.0184792	0.0468525	-4.34104
A0A8I6A382	NADH dehydrogenase [ubiquinone] 1 alpha subcomplex subunit 13	0.0432911	28.6938	0.280961	0.784353	0.850876	-7.45932
A0A8I6A388	VWFA and cache domain-containing protein 1	0.332856	23.8937	0.311785	0.761478	0.834037	-7.47751
A0A8I6A3C3	Guanylate binding protein family member 6	NA	NA	NA	NA	NA	NA
A0A8I6A3F1	Cytochrome c oxidase assembly factor 5	NA	NA	NA	NA	NA	NA
A0A8I6A3G4	Extracellular sulfatase	0.174838	21.903	1.42749	0.183304	0.287624	-6.44825
A0A8I6A3Q1;A0A8I6AT35	UBC core domain-containing protein	-0.415382	27.32	-2.94377	0.0143858	0.0385725	-4.09973
A0A8I6A3T5	Large ribosomal subunit protein mL62	0.0347601	23.2378	0.259378	0.800499	0.863166	-7.48852
A0A8I6A3T8	Bridge-like lipid transfer protein family member 3A	-0.0760373	23.9128	-0.833051	0.423877	0.545509	-7.1589
A0A8I6A3T9	Janus kinase and microtubule interacting protein 2	0.139686	22.9461	0.993519	0.343421	0.46502	-6.98753
A0A8I6A3Z5	SUMO-activating enzyme subunit 2	-0.593955	26.3321	-6.14234	0.000100221	0.000844839	1.13037
A0A8I6A416	Phosphodiesterase	-0.410261	23.5764	-3.94939	0.00262563	0.0101699	-2.29827
A0A8I6A420	BCAS3 microtubule associated cell migration factor	-0.407837	24.7527	-4.73568	0.000753202	0.0038883	-1.0163
A0A8I6A456	Kinesin motor domain-containing protein	-0.548932	21.7267	-3.01681	0.0126813	0.0348437	-3.96399
A0A8I6A4A2	Vacuolar protein sorting 13 homolog A	-0.0641741	26.4076	-0.637077	0.538098	0.654297	-7.29394
A0A8I6A4C2	Nucleoredoxin	-0.817766	21.8953	-4.10219	0.00204662	0.00838456	-2.09818
A0A8I6A4E5	Transmembrane protein 62	0.190095	23.4075	1.78457	0.10403	0.183967	-6.00551
A0A8I6A4G0	Tensin-1	-0.0650419	24.1911	-0.340749	0.740201	0.818447	-7.46742
A0A8I6A4H8	WD repeat and coiled-coil-containing protein	NA	NA	NA	NA	NA	NA
A0A8I6A4I6	RRM domain-containing protein	-0.663807	24.1335	-7.92867	1.12375806013559e-05	0.000185678	3.43719
A0A8I6A4J2	AP-2 complex subunit alpha	-0.447376	28.6398	-5.20965	0.000369974	0.00219138	-0.278307
A0A8I6A4J4	Transmembrane protein 178B	-0.19449	23.1378	-0.66105	0.523217	0.640713	-7.29517
A0A8I6A4J8	Anaphase promoting complex subunit 1	0.317793	25.2985	0.605223	0.558244	0.671384	-7.33362
A0A8I6A4K6	Proteasome assembly chaperone 1	-0.749258	21.5416	-4.37817	0.00131512	0.00597366	-1.61837
A0A8I6A4N7;A0A8I6GDH0	Ig-like domain-containing protein	NA	NA	NA	NA	NA	NA
A0A8I6A4Q1	Sodium/potassium-transporting ATPase subunit beta-1-interacting protein	NA	NA	NA	NA	NA	NA
A0A8I6A4T9	ADAM metallopeptidase domain 23	-0.00553979	27.4879	-0.0348861	0.972843	0.984605	-7.52995
A0A8I6A4U0	Ig-like domain-containing protein	NA	NA	NA	NA	NA	NA
A0A8I6A4W2	Kinectin 1	-0.548319	26.7218	-5.34823	0.000302372	0.00188349	-0.0871121
A0A8I6A4X6	Sprouty-related, EVH1 domain containing 1	-0.238209	21.3435	-1.41365	0.187226	0.292302	-6.52823
A0A8I6A502	Tensin 3	-0.193397	24.9915	-1.23485	0.244552	0.35913	-6.75279
A0A8I6A520	Haloacid dehalogenase-like hydrolase domain-containing 5	-0.349124	23.7451	-3.09224	0.0111354	0.0313646	-3.79089
A0A8I6A554	28S ribosomal protein S36, mitochondrial	0.0794012	25.9455	0.668296	0.518768	0.636362	-7.2843
A0A8I6A5B0	Hyccin PI4KA lipid kinase complex subunit 2	-0.316313	23.758	-3.50047	0.005547	0.0183114	-3.12348
A0A8I6A5E1	SWI/SNF related, matrix associated, actin dependent regulator of chromatin, subfamily c, member 2	-0.30059	27.3929	-2.37898	0.0382014	0.0835541	-5.0674
A0A8I6A5G9	Ganglioside GM2 activator	-0.647245	24.1581	-5.59761	0.000211752	0.0014443	0.332943
A0A8I6A5I4	COMM domain-containing protein 1	0.00111107	23.0043	0.0131975	0.989725	0.993521	-7.46128
A0A8I6A5J1	Asparaginyl-tRNA synthetase	-0.829329	23.3644	-6.57379	5.70045068703864e-05	0.000558767	1.69364
A0A8I6A5K5	Sorting nexin 29	-0.109071	21.2594	-0.473687	0.64569	0.747583	-7.39404
A0A8I6A5N4	Intraflagellar transport protein 122 homolog	-0.396359	19.227	-3.49957	0.00555548	0.018326	-3.1173
A0A8I6A5U1	Tomoregulin-2	NA	NA	NA	NA	NA	NA
A0A8I6A5U2	DnaJ heat shock protein family (Hsp40) member B2	0.0641741	24.6616	0.808414	0.437285	0.558602	-7.15833
A0A8I6A5X2	Ubiquitin carboxyl-terminal hydrolase 32	-0.618547	24.4061	-3.65922	0.00424708	0.0147357	-2.81006
A0A8I6A5Y0	Vacuolar protein sorting-associated protein VTA1 homolog	-0.594147	26.5193	-6.17115	9.64411932521411e-05	0.000824745	1.15135
A0A8I6A632	Transmembrane anterior posterior transformation 1	0.514831	24.0481	3.62524	0.0044959	0.0154003	-2.83445
A0A8I6A644	Glutamyl/glutaminyl-tRNA synthetase class Ib catalytic domain-containing protein	-0.251858	21.3406	-1.8049	0.100626	0.179136	-5.95349
A0A8I6A665	Tether containing UBX domain for GLUT4	-0.624202	23.5853	-6.12264	0.000102896	0.000858266	1.05971
A0A8I6A678	Sorting nexin-2	-0.262158	26.5838	-2.94805	0.0142798	0.0383615	-4.00034
A0A8I6A680	MTCL family member 3	-0.0498743	27.8128	-0.40893	0.691038	0.780011	-7.42873
A0A8I6A693	Ankyrin repeat domain 29	-0.0331633	24.5868	-0.233449	0.820027	0.879033	-7.50086
A0A8I6A6B8	Anthrax toxin receptor	-0.0685447	26.9254	-0.34977	0.73362	0.81314	-7.46405
A0A8I6A6D0	Potassium channel tetramerization domain containing 16	-0.0469673	24.3593	-0.285732	0.780797	0.848797	-7.48257
A0A8I6A6G8	Histocompatibility minor 13	0.256013	24.2089	1.95078	0.079052	0.148333	-5.76085
A0A8I6A6W3	LIM and senescent cell antigen-like-containing domain protein	0.15593	25.0887	1.24274	0.24175	0.356489	-6.74091
A0A8I6A742	Ceramide synthase 6	0.249228	20.1744	1.45633	0.175358	0.276857	-6.43245
A0A8I6A7A3	Myocardin related transcription factor B	NA	NA	NA	NA	NA	NA
A0A8I6A7D1	Ribosomal protein S6 kinase	-7.60371	28.9315	-26.3172	1.01883234010617e-10	1.30227149712371e-07	15.1074
A0A8I6A7D3	Potassium channel tetramerisation domain containing 12b	0.601202	24.5201	2.18109	0.0536084	0.109216	-5.39414
A0A8I6A7K7	WD repeat and FYVE domain-containing protein 3	-0.14685	25.8623	-1.26713	0.233251	0.348081	-6.71447
A0A8I6A7P3;A0A8I6AFW8	Histone H2B	-1.97643	29.1107	-7.88735	1.17719773514032e-05	0.000189987	3.41326
A0A8I6A7R6	Ig-like domain-containing protein	NA	NA	NA	NA	NA	NA
A0A8I6A7S3	ATP synthase mitochondrial F1 complex assembly factor 2	-0.378336	24.1256	-2.92755	0.0147946	0.0393249	-4.12659
A0A8I6A7U0	peptidylprolyl isomerase	-0.0879363	23.9874	-0.445897	0.66498	0.76091	-7.42283
A0A8I6A7V5	Cyclin-dependent kinase 14	-0.471565	23.9432	-3.48592	0.00568517	0.0186232	-3.15529
A0A8I6A829	Dedicator of cytokinesis 8	0.922447	20.0896	4.16173	0.00185876	0.00781536	-1.96055
A0A8I6A880	Plakophilin 4	-0.158709	27.3004	-2.41815	0.03571	0.0790519	-4.89613
A0A8I6A895	Zinc finger MYM-type containing 3	-0.420286	19.6989	-2.66163	0.0234437	0.0564752	-4.58773
A0A8I6A896	AP complex subunit beta	-1.05636	23.5371	-4.32284	0.00143587	0.00637265	-1.70343
A0A8I6A8I7	Eukaryotic translation initiation factor 4C	-1.02252	23.0691	-5.05168	0.000467219	0.00265922	-0.54594
A0A8I6A8R3	PTB-containing, cubilin and LRP1-interacting protein	NA	NA	NA	NA	NA	NA
A0A8I6A931	Dihydrolipoyl dehydrogenase, mitochondrial	0.276148	19.9355	2.39524	0.0371473	0.0816397	-4.95244
A0A8I6A968	Holocarboxylase synthetase	-0.932243	20.3699	-2.84555	0.0170492	0.0438124	-4.26328
A0A8I6A9B2	N-terminal amino-acid N(alpha)-acetyltransferase NatA	-0.76322	23.5104	-6.17047	9.65277896087669e-05	0.000824745	1.12482
A0A8I6A9C5	KN motif and ankyrin repeat domain-containing protein 4	-0.561468	24.2433	-7.86162	1.21185964079268e-05	0.000193142	3.41489
A0A8I6A9I8	Amyloid beta precursor protein binding family B member 2	0.0104765	21.7043	0.124244	0.903534	0.937112	-7.4496
A0A8I6A9K9;A0A8I6GAP5	Huntingtin interacting protein K	-1.14777	22.3884	-8.53633	5.79086400362163e-06	0.000119647	4.12424
A0A8I6A9M1	C-Maf-inducing protein	-0.0843078	25.1332	-0.600407	0.561326	0.674837	-7.33669
A0A8I6A9R8	Coatomer subunit epsilon	-0.188534	24.9744	-1.34701	0.207114	0.316894	-6.56785
A0A8I6A9W1	Ig-like domain-containing protein	NA	NA	NA	NA	NA	NA
A0A8I6A9Y1	Splicing factor U2AF subunit	-0.248148	26.7032	-1.90003	0.0860161	0.15858	-5.82202
A0A8I6A9Z8	PDZ domain-containing protein 11	NA	NA	NA	NA	NA	NA
A0A8I6AA04	Rho GTPase activating protein 23	-0.35054	24.692	-4.46176	0.00115259	0.00542686	-1.46773
A0A8I6AA17	Proteasome activator PA28 N-terminal domain-containing protein	0.0395937	19.7762	0.350296	0.733237	0.812856	-7.45171
A0A8I6AA24	Collagen type VIII alpha 1 chain	NA	NA	NA	NA	NA	NA
A0A8I6AA26	Huntingtin-interacting protein 1	-1.49824	25.8103	-1.62661	0.134255	0.224261	-6.24315
A0A8I6AA52	WD repeat-containing protein 48	-0.0317445	24.4525	-0.284791	0.781498	0.849269	-7.48639
A0A8I6AAA9	Leucine rich repeats and calponin homology domain containing 1	0.0488245	23.0517	0.45478	0.658785	0.756431	-7.39739
A0A8I6AAD5	26S proteasome non-ATPase regulatory subunit 12	-0.153437	26.4335	-1.1611	0.272031	0.389897	-6.83191
A0A8I6AAE1	AHNAK nucleoprotein 2	-1.06943	26.38	-8.79958	4.39436540758508e-06	0.000101388	4.43057
A0A8I6AAF1	Caspase recruitment domain-containing protein 19	-0.0530326	23.2556	-0.368617	0.719943	0.802294	-7.40933
A0A8I6AAL1	RING-box protein 2	-0.560376	24.902	-5.20127	0.000374548	0.00221029	-0.316113
A0A8I6AAM1	Pyridoxal kinase	-1.10843	22.8856	-4.05231	0.00221927	0.00890407	-2.15583
A0A8I6AAM9	Ig-like domain-containing protein	NA	NA	NA	NA	NA	NA
A0A8I6AAN3	Delta-1-pyrroline-5-carboxylate synthase	-0.114633	28.0213	-1.05181	0.317145	0.438486	-6.92005
A0A8I6AAP2	Uncharacterized protein	0.115423	20.8103	0.419411	0.683604	0.774542	-7.41276
A0A8I6AAR9	Ankyrin repeat domain-containing protein 17	-0.759263	23.4528	-1.06632	0.310845	0.431309	-6.94054
A0A8I6AAW1	threonine--tRNA ligase	-0.638008	23.9057	-7.72977	1.40773551267097e-05	0.000214994	3.17587
A0A8I6AAX6	Glyceraldehyde-3-phosphate dehydrogenase, pseudogene 1	1.19966	26.6958	0.770855	0.458262	0.57947	-7.21399
A0A8I6AAY1	Cytochrome c oxidase subunit 7A2-like, mitochondrial	-0.0743317	27.6144	-0.16363	0.873217	0.916696	-7.51598
A0A8I6AB22;A0A8I6AID3;D3ZQR5;F1M663	Ig-like domain-containing protein	NA	NA	NA	NA	NA	NA
A0A8I6AB39	Eukaryotic translation initiation factor 1, pseudogene 8	-1.08572	24.4005	-6.80493	4.25500894145732e-05	0.000460131	2.03217
A0A8I6AB70	Cystine/glutamate transporter	-0.164418	24.349	-1.9023	0.0856934	0.158102	-5.77485
A0A8I6ABA8	Rab5 GDP/GTP exchange factor	-0.147968	24.4703	-1.93653	0.0809527	0.151056	-5.75377
A0A8I6ABA9	Adenosylhomocysteinase-like 2	-0.780653	25.3137	-6.51774	6.12563021668315e-05	0.000588705	1.61723
A0A8I6ABE2	Aspartyl aminopeptidase	-0.588706	26.4362	-6.32208	7.89921590276937e-05	0.000714498	1.40506
A0A8I6ABF2	Lipase maturation factor	-0.446247	21.8846	-2.23131	0.0492086	0.10181	-5.2681
A0A8I6ABM0	small monomeric GTPase	-0.0761028	21.9173	-0.445771	0.665067	0.76091	-7.40837
A0A8I6ABN1	Sorting nexin-19	-0.0176958	21.0248	-0.110115	0.914452	0.943689	-7.51126
A0A8I6ABT3	GPI ethanolamine phosphate transferase 3	0.113741	17.3816	0.449661	0.662351	0.759298	-7.37347
A0A8I6ABU1	Metal cation symporter ZIP14	NA	NA	NA	NA	NA	NA
A0A8I6ABZ7	ATP-dependent RNA helicase A	-0.000420052	26.4452	-0.00553048	0.995694	0.997277	-7.46848
A0A8I6ABZ8	A-kinase anchor protein 10, mitochondrial	-0.0788479	25.6375	-1.06777	0.310224	0.430728	-6.86208
A0A8I6AC00	Sad1 and UNC84 domain containing 2	-0.852784	25.3028	-2.9461	0.014328	0.0384588	-4.0651
A0A8I6AC37	Protein PML	-0.00028019	21.4567	-0.000588202	0.999542	0.999549	-7.53062
A0A8I6AC38	non-specific serine/threonine protein kinase	-2.63779	25.1661	-5.09547	0.000437794	0.0025184	-0.450767
A0A8I6AC62	Solute carrier family 43 member 1	NA	NA	NA	NA	NA	NA
A0A8I6ACC2	YTH domain-containing family protein	-0.688832	21.8489	-7.29272	2.34511174331459e-05	0.000310302	2.63565
A0A8I6ACD9	TM2 domain-containing protein 3	-0.111766	18.9762	-0.634584	0.53966	0.655323	-7.28478
A0A8I6ACJ0	Repulsive guidance molecule BMP co-receptor a	NA	NA	NA	NA	NA	NA
A0A8I6ACK9	ATP-binding cassette, subfamily G (WHITE), member 3-like 3	0.0157506	22.862	0.170822	0.867702	0.912987	-7.48665
A0A8I6ACQ6	Glypican 5	-0.369028	23.0706	-1.7227	0.115046	0.198557	-6.10506
A0A8I6ACU2	Ubiquitin associated protein 2-like	-0.358828	22.369	-0.822766	0.42944	0.551557	-7.17008
A0A8I6ACU9	Mitochondrial import inner membrane translocase subunit TIM50	0.0663019	25.816	0.575667	0.577308	0.688482	-7.32292
A0A8I6ACW2	Ig-like domain-containing protein	NA	NA	NA	NA	NA	NA
A0A8I6AD02	glyceraldehyde-3-phosphate dehydrogenase (phosphorylating)	-0.472918	31.9867	-6.92446	3.66728975120171e-05	0.000414105	2.19309
A0A8I6AD03	Amyloid beta precursor like protein 1	-0.0151753	24.4436	-0.116425	0.909574	0.939869	-7.49805
A0A8I6AD55	Coiled-coil-helix-coiled-coil-helix domain containing 3	0.422185	25.6864	3.10906	0.0108178	0.0306729	-3.7868
A0A8I6ADB5	Cohesin subunit SA	-0.504148	20.1104	-2.42275	0.035428	0.0785376	-4.99399
A0A8I6ADF8	T-complex protein 1 subunit zeta	-0.227006	27.6929	-2.81488	0.0179789	0.0457279	-4.30549
A0A8I6ADQ7	Small ribosomal subunit protein uS5 C-terminal domain-containing protein	-0.132204	25.2113	-0.502903	0.625704	0.729721	-7.3853
A0A8I6ADR8	Protein EFR3 homolog A	0.0997824	25.623	1.23795	0.243449	0.358004	-6.72895
A0A8I6ADT5	NADH dehydrogenase [ubiquinone] iron-sulfur protein 3, mitochondrial	0.296501	30.51	1.61829	0.136045	0.226791	-6.25489
A0A8I6ADZ2	60S ribosomal protein L37a	-0.25607	24.7513	-1.77071	0.10641	0.187294	-6.02167
A0A8I6AE22	Stromal cell derived factor 2	0.330901	24.8834	1.09889	0.297053	0.416513	-6.90593
A0A8I6AE33	WD repeat-containing protein 37	-0.284021	24.8157	-2.6227	0.0250783	0.0594494	-4.64631
A0A8I6AE36	Peroxisomal biogenesis factor 19	-0.830049	22.17	-2.85939	0.0166459	0.0429314	-4.2463
A0A8I6AE43	Erbin	0.388056	25.1137	4.67446	0.00082757	0.00419762	-1.11184
A0A8I6AE68	Anillin	-0.776158	27.3294	-10.2954	1.02760704850437e-06	4.48949100986641e-05	5.97291
A0A8I6AE78	Heparan-alpha-glucosaminide N-acetyltransferase	-0.20312	22.6038	-2.91332	0.0151632	0.0400116	-3.97973
A0A8I6AE85	Paternally expressed 10	-0.229133	23.8656	-0.744119	0.473584	0.594865	-7.23546
A0A8I6AE91	Golgi associated, gamma adaptin ear containing, ARF binding protein 2	-0.217155	21.9415	-0.918789	0.379402	0.502749	-7.08666
A0A8I6AEF9	Inhibitor of carbonic anhydrase	3.58334	23.9553	9.21049	2.89307431545248e-06	7.77550499061402e-05	4.86496
A0A8I6AEG5	RING-type E3 ubiquitin transferase	0.23898	21.1412	0.429937	0.676176	0.769155	-7.43034
A0A8I6AEG8	Tensin 2	-0.402521	21.7825	-2.12073	0.0593963	0.118737	-5.49182
A0A8I6AEI3	WW domain-containing oxidoreductase	0.0375014	24.2626	0.47016	0.648124	0.749848	-7.3881
A0A8I6AEK2	F-box and leucine-rich repeat protein 18 like 1	-0.514226	21.3733	-3.52694	0.00530447	0.0176843	-3.08407
A0A8I6AEL0	mitogen-activated protein kinase kinase kinase	-0.102045	27.3892	-0.819665	0.431127	0.553391	-7.16529
A0A8I6AEP5	Polyamine oxidase	-0.303236	24.9929	-2.90531	0.0153746	0.040373	-4.12551
A0A8I6AEV5	Ig-like domain-containing protein	3.95429	24.2169	39.2596	1.78262116969425e-12	5.69636594775799e-09	18.1588
A0A8I6AEV8	BolA-like protein 2	-0.907785	25.5227	-11.217	4.5717621210712e-07	2.73066651549215e-05	6.82342
A0A8I6AEW7	Family with sequence similarity 171, member A1	-0.115439	22.9749	-1.24022	0.242642	0.35731	-6.6183
A0A8I6AEY5	E3 ubiquitin-protein ligase LRSAM1	-0.568535	24.3414	-3.55798	0.00503407	0.0169354	-3.03026
A0A8I6AEY8	Vacuolar protein sorting-associated protein 8 homolog	-0.0610935	26.297	-0.811169	0.435772	0.557338	-7.10849
A0A8I6AEZ2	Myotubularin related protein 7	-0.587815	24.8973	-9.27112	2.72348654935388e-06	7.56774023344376e-05	4.96129
A0A8I6AEZ7	Cytokine receptor-like factor 3	-0.501097	23.1875	-3.05819	0.0118079	0.0328392	-3.89587
A0A8I6AF38	Large ribosomal subunit protein mL50	0.66433	23.1227	4.69011	0.000807844	0.00411061	-1.11375
A0A8I6AF61	Dual specificity protein phosphatase	-1.105	26.1426	-7.17413	2.7035437178429e-05	0.000345567	2.49826
A0A8I6AF64	Guanine nucleotide-binding protein subunit gamma	0.0215483	25.6912	0.214127	0.834664	0.889489	-7.5023
A0A8I6AF82	Tubulin alpha chain	-0.493085	33.7868	-5.96906	0.000126587	0.000989022	0.856002
A0A8I6AF96	HEAT repeat-containing protein 5B	-0.313414	19.9457	-1.66947	0.125357	0.212451	-6.15834
A0A8I6AFB6	Inositol-tetrakisphosphate 1-kinase	0.0122387	25.1577	0.119619	0.907106	0.938579	-7.49544
A0A8I6AFK4	Enhancer of rudimentary homolog	-0.403231	23.5453	-2.63418	0.0245848	0.0586273	-4.60134
A0A8I6AFM0	Myosin heavy chain 13	0.566851	24.3141	0.6533	0.528001	0.644226	-7.2881
A0A8I6AFP0	WASH complex subunit 5	0.108112	26.0028	0.689626	0.505802	0.625741	-7.27617
A0A8I6AFQ3	Thymidylate kinase	-0.1785	22.4615	-1.80745	0.100205	0.178587	-5.88993
A0A8I6AFS8	Calmodulin regulated spectrin-associated protein family, member 3	-0.0879113	23.5818	-0.7114	0.492771	0.613898	-7.25451
A0A8I6AFV4	Conserved oligomeric Golgi complex subunit 1	-0.0432818	22.6887	-0.270067	0.792489	0.856553	-7.47395
A0A8I6AFZ5	Serine/arginine-rich splicing factor 7	-0.444475	25.8512	-2.86568	0.0164656	0.0425522	-4.22701
A0A8I6AG23	5-formyltetrahydrofolate cyclo-ligase	-0.281103	22.5591	-1.12276	0.287249	0.405973	-6.88004
A0A8I6AG33	Transportin-1	-0.174978	27.095	-1.39186	0.193543	0.300519	-6.5111
A0A8I6AG69	C3 and PZP-like, alpha-2-macroglobulin domain containing 8	3.92983	25.639	7.9762	1.06550994445296e-05	0.000180414	3.46708
A0A8I6AG85	BCL2 interacting protein 3 like	NA	NA	NA	NA	NA	NA
A0A8I6AGD6	Endosome-lysosome associated apoptosis and autophagy regulator family member 2	-0.0176924	23.4286	-0.158897	0.87685	0.919132	-7.51513
A0A8I6AGH6	Calponin-homology (CH) domain-containing protein	NA	NA	NA	NA	NA	NA
A0A8I6AGL0	Ankyrin repeat domain 44	0.050022	24.4149	0.524472	0.611148	0.716801	-7.37841
A0A8I6AGM4	Proline rich 18	-1.22434	19.1783	-6.62305	5.35297756188148e-05	0.000537062	1.77135
A0A8I6AGS3	NADH dehydrogenase [ubiquinone] 1 alpha subcomplex subunit 3	0.357885	28.4546	2.62711	0.0248876	0.0591357	-4.60823
A0A8I6AGU4	SUMO specific peptidase 3	-0.303402	20.7706	-2.70456	0.0217639	0.0532136	-4.4486
A0A8I6AGY7	JNK pathway associated phosphatase	-0.730988	20.5783	-4.85391	0.000628917	0.00336634	-0.805328
A0A8I6AGY8	General transcription factor IIIC subunit 4	-0.286141	22.0576	-0.972503	0.353278	0.47643	-7.02311
A0A8I6AH21	Mitochondrial ribosomal protein S28	0.223201	26.3395	2.21648	0.0504705	0.103917	-5.3364
A0A8I6AH39	Phosphoenolpyruvate carboxykinase [GTP], mitochondrial	-1.49137	28.2608	-1.07823	0.305749	0.42581	-6.92799
A0A8I6AH44	Ring finger protein 214	-0.711919	25.4955	-7.44536	1.95746836220252e-05	0.000270198	2.81886
A0A8I6AH70	Smoothelin	0.118031	21.5325	0.946457	0.365779	0.48875	-6.92492
A0A8I6AH81	Proteasome adapter and scaffold protein ECM29	-0.0778893	26.8171	-0.842911	0.418589	0.540335	-7.14
A0A8I6AH91	Poly(rC) binding protein 1	-0.369815	28.3542	-2.74888	0.0201556	0.0501614	-4.43751
A0A8I6AHB0	5'-nucleotidase	-0.450925	26.6188	-6.63164	5.29476770384354e-05	0.000533736	1.88328
A0A8I6AHC2	Calcium dependent secretion activator 2	-0.681365	22.5412	-1.39505	0.192607	0.299211	-6.55574
A0A8I6AHD0	Bri3 binding protein	-0.44952	23.0365	-2.52078	0.0299131	0.0684968	-4.77362
A0A8I6AHE4	Glutamyl-tRNA(Gln) amidotransferase subunit B, mitochondrial	NA	NA	NA	NA	NA	NA
A0A8I6AHF2	Ig-like domain-containing protein	NA	NA	NA	NA	NA	NA
A0A8I6AHF4	GRB2-associated and regulator of MAPK1	-0.158162	21.9424	-1.07626	0.306588	0.426606	-6.86404
A0A8I6AHL9	Collagen alpha-3(VI) chain	-0.642795	29.1696	-0.976524	0.351377	0.474366	-7.03162
A0A8I6AHP3	Deoxyribonuclease TATDN1	-1.04471	21.6201	-6.32875	7.83044123867835e-05	0.000709849	1.40217
A0A8I6AHQ8	Biliverdin reductase B	0.691249	26.7347	5.08805	0.000442637	0.00254397	-0.435137
A0A8I6AHQ9	Exportin-T	-0.427581	23.5414	-2.75712	0.0198701	0.0495861	-4.42329
A0A8I6AHV7	Family with sequence similarity 185, member A	-0.314589	23.8318	-3.11683	0.0106741	0.0303463	-3.79826
A0A8I6AHW3	Integrin alpha FG-GAP repeat containing 2	0.115077	20.7982	0.496902	0.629784	0.733543	-7.38059
A0A8I6AHW4	Protein phosphatase 1, regulatory subunit 3F	0.115649	23.489	0.570636	0.580588	0.691233	-7.35515
A0A8I6AHW7	Small ArfGAP 1	-0.464678	25.5601	-6.59924	5.51802925751469e-05	0.000548456	1.74613
A0A8I6AHX5	Apoptosis and caspase activation inhibitor	-0.825212	20.6749	-4.15612	0.00187566	0.00786557	-1.97201
A0A8I6AHY5	Epiplakin	NA	NA	NA	NA	NA	NA
A0A8I6AI27;A0A8I6AJQ0;A0A8I6AP43	Ig-like domain-containing protein	NA	NA	NA	NA	NA	NA
A0A8I6AI28	Oxysterol-binding protein	-0.2927	23.943	-2.14864	0.0566497	0.114427	-5.42826
A0A8I6AI41;A0A8I6GHG7	Ig-like domain-containing protein	NA	NA	NA	NA	NA	NA
A0A8I6AI88	Hexosyltransferase	NA	NA	NA	NA	NA	NA
A0A8I6AIC1	RALY RNA binding protein-like	NA	NA	NA	NA	NA	NA
A0A8I6AIE0	SLAIN motif family, member 2	-1.18059	20.0437	-4.34968	0.0013759	0.0061708	-1.68173
A0A8I6AIH6	Succinate--CoA ligase [GDP-forming] subunit beta, mitochondrial	-0.663527	25.7571	-6.70712	4.81160780754044e-05	0.000503289	1.9443
A0A8I6AIP7	ELAV-like protein	-0.424425	25.5222	-1.7555	0.10908	0.19089	-6.05692
A0A8I6AIT8	Misato mitochondrial distribution and morphology regulator 1	-1.0294	25.2164	-12.0829	2.24726502451436e-07	1.83264032182703e-05	7.60184
A0A8I6AIU4	Ig-like domain-containing protein	NA	NA	NA	NA	NA	NA
A0A8I6AIV4	Dynactin 3-like 1	-0.272927	26.4281	-2.35843	0.0395758	0.0860595	-5.05807
A0A8I6AJ04	PITH domain-containing protein 1	-0.711644	25.7517	-4.89725	0.000588973	0.00318454	-0.772157
A0A8I6AJ06	Ubiquitin-like protein 7	0.0570139	22.8734	0.20388	0.842454	0.89467	-7.50791
A0A8I6AJ44	Tenascin XB	-0.298133	26.0314	-1.1279	0.285172	0.404021	-6.8542
A0A8I6AJB8	WAS/WASL interacting protein family, member 2	-0.85351	23.9235	-6.82424	4.15351825236059e-05	0.000452094	2.05054
A0A8I6AJC5	Cysteine and glycine-rich protein 2	NA	NA	NA	NA	NA	NA
A0A8I6AJE2	AT-rich interaction domain 1A	NA	NA	NA	NA	NA	NA
A0A8I6AJL0	Phospholipid-transporting ATPase	0.828183	22.2049	2.00554	0.0721322	0.137734	-5.67522
A0A8I6AJM0	G protein-regulated inducer of neurite outgrowth 1	0.63422	23.2283	1.44515	0.178401	0.280929	-6.47305
A0A8I6AJP4	Phosphatase and actin regulator 4	NA	NA	NA	NA	NA	NA
A0A8I6AJQ8	Cell division cycle 34, ubiqiutin conjugating enzyme	-0.289697	25.5318	-1.17171	0.267931	0.386208	-6.78053
A0A8I6AJT8	LIM and calponin homology domains 1	-0.623275	24.5782	-7.83211	1.2529737548227e-05	0.000197235	3.30662
A0A8I6AJV7	Scaffold attachment factor B2	NA	NA	NA	NA	NA	NA
A0A8I6AJW1	Ring finger protein 121	-0.111602	21.9163	-0.746544	0.472181	0.593803	-7.21569
A0A8I6AK15	Malic enzyme	-0.318295	26.2929	-2.30856	0.0431143	0.0918785	-5.14772
A0A8I6AK43	inorganic diphosphatase	-0.283139	25.3559	-2.76083	0.0197428	0.0493841	-4.41013
A0A8I6AK45	Mitochondrial carrier homolog 2	-0.668395	27.6885	-5.99833	0.000121654	0.000961758	0.952526
A0A8I6AK96	DNA-directed RNA polymerases I and III subunit RPAC2	0.211434	20.9482	0.437816	0.670638	0.765502	-7.42666
A0A8I6AKB0	Acetylserotonin O-methyltransferase-like	-1.6741	23.6774	-6.44029	6.77029787857008e-05	0.000632587	1.51363
A0A8I6AKG0	CEBPZ opposite strand	-0.519883	22.6431	-2.65867	0.0235643	0.0567229	-4.59282
A0A8I6AKK1	40S ribosomal protein S12	-0.44644	26.0196	-2.76547	0.0195848	0.049008	-4.3326
A0A8I6AKK7	Cytoplasmic phosphatidylinositol transfer protein 1	-0.465729	24.62	-4.10485	0.0020378	0.00835379	-2.06131
A0A8I6AKP6	E3 ubiquitin-protein ligase RNF213	-0.216313	23.7262	-1.20738	0.254515	0.370779	-6.77535
A0A8I6AKR4	Adaptor related protein complex 3 subunit sigma 1	-0.155637	24.7891	-1.3115	0.218415	0.331015	-6.64312
A0A8I6AKV2	TP53-binding protein 1	-1.34058	23.8648	-5.02105	0.000489046	0.00275617	-0.574349
A0A8I6AKV5	Formin-like 2	-0.0878683	27.061	-0.732283	0.480469	0.601858	-7.22476
A0A8I6AKY1	Pleckstrin homology domain containing A6	-0.485119	23.226	-6.24037	8.79727664955765e-05	0.000772299	1.25281
A0A8I6AKY3	alpha-1,2-Mannosidase	-0.0649674	22.7745	-0.307738	0.764469	0.836453	-7.45062
A0A8I6AKZ8	Cytotoxic granule associated RNA binding protein TIA1	-0.689192	22.0817	-4.92698	0.000563147	0.00306212	-0.746094
A0A8I6AL43	Arginyl-tRNA--protein transferase 1	-0.415009	22.7652	-2.98263	0.0134519	0.0364902	-4.03212
A0A8I6AL56	YTH domain-containing family protein	NA	NA	NA	NA	NA	NA
A0A8I6AL64	Recombining binding protein suppressor of hairless	NA	NA	NA	NA	NA	NA
A0A8I6AL79	Rho GTPase-activating protein 26	-0.449773	23.8669	-3.96297	0.00256782	0.00998231	-2.31644
A0A8I6AL84	KN motif and ankyrin repeat domains 1	-0.240296	23.658	-0.967444	0.355681	0.479064	-7.04046
A0A8I6ALB1	Cytoskeleton-associated protein 5	-0.398036	26.8217	-1.91024	0.0845703	0.1568	-5.77849
A0A8I6ALD4	Tight junction protein 2	-0.0787056	28.0434	-0.990861	0.344657	0.466279	-6.97741
A0A8I6ALJ4	Rho/Rac guanine nucleotide exchange factor 18	-0.293863	25.2623	-2.26683	0.0463099	0.0971657	-5.15678
A0A8I6ALM7	UEV and lactate/malate dehyrogenase domains	-0.413924	22.7197	-3.1565	0.00997054	0.0288073	-3.6906
A0A8I6ALM9	Inactive tyrosine-protein kinase 7	-0.39821	25.5271	-2.82629	0.0176271	0.0449901	-4.30031
A0A8I6ALW8	GTPase-activating Rap/Ran-GAP domain-like protein 3	-0.0570039	20.3608	-0.159895	0.876083	0.918853	-7.47815
A0A8I6ALW9	Ig-like domain-containing protein	NA	NA	NA	NA	NA	NA
A0A8I6AM23	Tyrosine-protein kinase	0.17097	25.1126	1.19812	0.257946	0.374922	-6.78277
A0A8I6AM26	Serrate RNA effector molecule homolog	-0.459849	23.5469	-4.17351	0.00182381	0.00769877	-1.95399
A0A8I6AM38	IQ motif containing GTPase activating protein 2	-0.253341	24.2592	-0.468412	0.649331	0.750294	-7.40751
A0A8I6AM56	PTPRF interacting protein alpha 2	-0.213832	24.9302	-1.82656	0.0971106	0.174335	-5.93107
A0A8I6AM63	Synaptotagmin-like protein 2	-0.23502	24.1894	-1.26322	0.234596	0.349407	-6.71915
A0A8I6AM80;D4A8L8	Formyl peptide receptor 2	NA	NA	NA	NA	NA	NA
A0A8I6AMA2	Testican-3	0.854959	23.3238	3.55513	0.0050583	0.0169966	-3.02932
A0A8I6AMK1	3-ketodihydrosphingosine reductase	-0.135975	26.3233	-1.51186	0.160889	0.259145	-6.38484
A0A8I6AML4	Galactocerebrosidase	0.0595641	27.7004	0.485931	0.637277	0.73918	-7.40283
A0A8I6AMQ5	Methylmalonyl-CoA epimerase, mitochondrial	-0.496005	25.0313	-4.33395	0.00141071	0.00628719	-1.6791
A0A8I6AMS6	Ran GTPase-activating protein 1	-0.0584658	25.7273	-0.416715	0.685513	0.775968	-7.43636
A0A8I6AMT9	Auxilin	-0.538065	26.3695	-5.10558	0.000431289	0.00248994	-0.455332
A0A8I6AMY1	Ras homolog family member U	NA	NA	NA	NA	NA	NA
A0A8I6AMY4	Short chain dehydrogenase/reductase family 39U, member 1	-0.188435	24.8512	-1.22864	0.246775	0.361812	-6.73231
A0A8I6AMY8	Eukaryotic translation initiation factor 4 gamma, 3	-0.70875	25.5369	-7.67804	1.49373455712696e-05	0.000224095	3.13616
A0A8I6AN59	Pleckstrin homology domain containing B2	0.185216	22.2491	0.92066	0.37847	0.50177	-7.07374
A0A8I6AN95	Thrombospondin type-1 domain-containing protein 4	-0.574694	22.2452	-2.29347	0.0442444	0.0938176	-5.16488
A0A8I6ANA5	NAD(P)(+)--arginine ADP-ribosyltransferase	-0.363025	22.4193	-1.3143	0.217507	0.329907	-6.62954
A0A8I6ANB2	PPFIA binding protein 1	-0.316202	24.1876	-1.18056	0.264552	0.382436	-6.81557
A0A8I6ANC4	Coronin	-1.032	26.0589	-3.16519	0.00982294	0.0284838	-3.71392
A0A8I6ANF5	DNA fragmentation factor subunit alpha	NA	NA	NA	NA	NA	NA
A0A8I6ANG1	Ankyrin repeat and SOCS box-containing 6	0.271583	21.5156	1.36476	0.201652	0.310245	-6.58069
A0A8I6ANG7	DENN domain containing 2B	0.0645398	22.0124	0.538789	0.601583	0.708442	-7.30208
A0A8I6ANL9	Cell division cycle protein 23 homolog	0.103105	26.6662	0.760854	0.463955	0.585262	-7.19505
A0A8I6ANR6	Inhibitor of nuclear factor kappa-B kinase subunit alpha	NA	NA	NA	NA	NA	NA
A0A8I6ANS2	Phospholipase A2	-0.214601	21.6693	-0.873005	0.402727	0.524843	-7.12828
A0A8I6ANT5	Translationally-controlled tumor protein	NA	NA	NA	NA	NA	NA
A0A8I6ANY1	Activating signal cointegrator 1 complex subunit 2	0.23624	20.2351	1.24538	0.240817	0.355536	-6.72997
A0A8I6AP41	Neurobeachin	-0.183987	27.9788	-1.86569	0.0910465	0.16573	-5.89174
A0A8I6AP90	Keratin, type II cytoskeletal 6A-like	0.183025	26.5276	0.571464	0.580048	0.690805	-7.34199
A0A8I6AP98	Methyltransferase like 27	NA	NA	NA	NA	NA	NA
A0A8I6APF3	Sad1 and UNC84 domain containing 1	-0.157638	24.4691	-0.730036	0.481784	0.603124	-7.24625
A0A8I6APG8	NADH dehydrogenase [ubiquinone] 1 beta subcomplex subunit 4	-0.31614	25.9957	-2.15252	0.0562776	0.113748	-5.395
A0A8I6APK7	Family with sequence similarity 114, member A2	-0.278975	24.2531	-2.71152	0.0215032	0.0526945	-4.50194
A0A8I6APM6	Ras-related protein Rap-1b	NA	NA	NA	NA	NA	NA
A0A8I6APM8	Nuclear receptor interacting protein 2	NA	NA	NA	NA	NA	NA
A0A8I6APP3	Pleckstrin homology domain containing O2	-0.0840944	23.8923	-0.532969	0.605462	0.711774	-7.37725
A0A8I6APQ3	NFKB inhibitor interacting Ras-like 1	-0.387996	24.951	-2.55928	0.0279868	0.0650178	-4.76166
A0A8I6AQ74	Ig-like domain-containing protein	NA	NA	NA	NA	NA	NA
A0A8I6AQA0	Protein Hook homolog 3	-0.342234	25.2275	-2.38615	0.0377328	0.0827113	-5.05539
A0A8I6AQA1	Arf-GAP with Rho-GAP domain, ANK repeat and PH domain-containing protein 1	-0.466361	23.145	-3.62046	0.00453211	0.0154478	-2.90146
A0A8I6AQA5	Centrosomal protein 170B	-0.4541	24.7383	-3.8405	0.0031413	0.0117404	-2.52884
A0A8I6AQB7	Outer mitochondrial membrane lipid metabolism regulator OPA3	-0.150146	24.5118	-1.3487	0.206588	0.316164	-6.60258
A0A8I6AQC1	RIKEN cDNA 4930563M21 gene like	NA	NA	NA	NA	NA	NA
A0A8I6AQD7	Ig-like domain-containing protein	NA	NA	NA	NA	NA	NA
A0A8I6AQI9	Elongation factor 1-alpha	-0.418703	26.6035	-2.57985	0.0270086	0.0630201	-4.71831
A0A8I6AQL7	Serine/threonine-protein kinase Nek9	-0.450361	23.4951	-4.78679	0.000696544	0.00365786	-0.969807
A0A8I6AQQ3	CRACD like	-0.391284	24.0473	-3.39767	0.00660267	0.0209834	-3.23128
A0A8I6AQR3	Transmembrane protein 263	-0.618531	18.8123	-4.15072	0.00189209	0.00790866	-1.99769
A0A8I6AQW7	RNA-binding protein Musashi homolog 2	-0.27408	24.8062	-1.02614	0.328527	0.450557	-6.95231
A0A8I6AR12	T-complex protein 1 subunit eta	-0.253117	28.1008	-3.49285	0.00561888	0.0184534	-3.02961
A0A8I6AR22	Palmitoyltransferase	-0.071161	23.4225	-0.112203	0.912838	0.942682	-7.52373
A0A8I6AR61	Protein polybromo-1	NA	NA	NA	NA	NA	NA
A0A8I6ARE9	AP-1 complex subunit gamma	-0.433522	25.5061	-4.31998	0.00144243	0.00638846	-1.72344
A0A8I6ARL0	alanine transaminase	-1.07606	20.9931	-4.57721	0.000962146	0.00470832	-1.29388
A0A8I6ARL7	Sphingomyelin synthase-related protein 1	0.00281555	20.8534	0.0173682	0.986478	0.992092	-7.48012
A0A8I6ARN7	SWI/SNF related, matrix associated, actin dependent regulator of chromatin, subfamily a, member 2	-0.464572	23.0133	-4.70437	0.000790315	0.00404396	-1.06519
A0A8I6ARP7	RAB11-binding protein RELCH	-0.114612	24.7754	-1.1715	0.268011	0.386208	-6.80959
A0A8I6ARR2	RB binding protein 4, chromatin remodeling factor, pseudogene 2	-0.441631	23.8509	-4.1243	0.00197463	0.00816821	-2.03928
A0A8I6ARS7	Histone H2A	0.0240205	28.7203	0.0208888	0.983737	0.990517	-7.53038
A0A8I6ARU4	TNF receptor-associated factor	-0.310978	24.7281	-1.97023	0.0765256	0.14444	-5.65911
A0A8I6ARX4	Coiled-coil domain containing 149	-0.196555	18.9503	-1.23911	0.243037	0.357562	-6.72531
A0A8I6AS17	BSD domain containing 1	-0.851863	26.8315	-2.73422	0.0206742	0.0510348	-4.4422
A0A8I6AS21	SMEK homolog 1	-0.545205	23.618	-3.15862	0.00993434	0.0287157	-3.70933
A0A8I6AS54	Heterogeneous nuclear ribonucleoprotein Q acidic domain-containing protein	-0.296253	23.2021	-0.894153	0.391832	0.514014	-7.09978
A0A8I6AS90	ADP-ribosylation factor like GTPase 10	NA	NA	NA	NA	NA	NA
A0A8I6AS97	Prefoldin subunit 4	-0.810806	23.4661	-6.81124	4.22153313280985e-05	0.000458061	2.0382
A0A8I6ASA9	Intersectin 2	-0.602064	23.3392	-7.4053	2.05198816309839e-05	0.00028029	2.79203
A0A8I6ASC6	Immunoglobulin superfamily DCC subclass member 4	0.0318076	24.3587	0.0432004	0.966375	0.981492	-7.52907
A0A8I6ASF5	Large ribosomal subunit protein uL4	1.04209	25.4181	4.27282	0.00155511	0.00681199	-1.81026
A0A8I6ASH2	Basement membrane-specific heparan sulfate proteoglycan core protein	-0.234162	26.4359	-0.581241	0.573686	0.685057	-7.30952
A0A8I6ASH5	Rab11 family-interacting protein 2	NA	NA	NA	NA	NA	NA
A0A8I6ASK1	procollagen-proline 4-dioxygenase	NA	NA	NA	NA	NA	NA
A0A8I6ASK6	Cd5 molecule-like	NA	NA	NA	NA	NA	NA
A0A8I6ASM9	Essential MCU regulator, mitochondrial	-0.304873	20.021	-0.627729	0.543966	0.658675	-7.31041
A0A8I6ASS6	L-lactate dehydrogenase	-0.783329	25.9421	-3.63813	0.00439981	0.0151913	-2.88735
A0A8I6ASZ5	Ribosome quality control complex subunit TCF25	NA	NA	NA	NA	NA	NA
A0A8I6ATA7	Ran-specific GTPase-activating protein	-0.596212	25.5408	-2.85096	0.0168903	0.0434915	-4.23713
A0A8I6ATH0	non-specific serine/threonine protein kinase	-0.425224	24.7252	-0.943109	0.367408	0.490107	-7.06382
A0A8I6ATI0	Sacsin	-0.231096	27.8375	-2.05776	0.0660676	0.128731	-5.58423
A0A8I6ATM1	cGMP-dependent protein kinase	-2.15017	24.5721	-0.918194	0.379699	0.502934	-7.08721
A0A8I6ATT3	Metal transporter	-0.0110796	22.8051	-0.072111	0.943907	0.96551	-7.52777
A0A8I6ATU9	Ataxin 2	-0.870448	25.7437	-3.99615	0.00243213	0.00954318	-2.27775
A0A8I6ATX5	StAR-related lipid transfer protein 7, mitochondrial	-0.0526217	24.9273	-0.72991	0.481858	0.603124	-7.20106
A0A8I6ATZ0	Complement factor H-related 2	NA	NA	NA	NA	NA	NA
A0A8I6AU21	Coiled-coil domain containing 28A	0.245102	21.1654	1.01477	0.333662	0.45594	-6.99363
A0A8I6AU25	Pecanex-like protein	0.0546972	21.1003	0.668764	0.518482	0.636268	-7.22592
A0A8I6AU26	Polypeptide N-acetylgalactosaminyltransferase	0.0332348	24.9183	0.300677	0.769695	0.839684	-7.46864
A0A8I6AUE0	Phosphatidylinositol transfer protein, membrane-associated 2	-0.110676	24.2092	-1.16172	0.271791	0.389685	-6.83686
A0A8I6AUH0	calcium/calmodulin-dependent protein kinase	-0.422747	26.1043	-3.10036	0.0109809	0.0310114	-3.8067
A0A8I6AUH3	ATP-dependent RNA helicase DDX50	-1.00197	21.5057	-4.7557	0.000730453	0.00379847	-0.971925
A0A8I6AUJ4	non-specific serine/threonine protein kinase	NA	NA	NA	NA	NA	NA
A0A8I6AUM0	DDHD domain containing 2	-0.115046	25.0521	-1.2419	0.242046	0.356761	-6.7415
A0A8I6AUP1	Ubiquitin-like protein 5	-0.44407	22.9632	-3.73696	0.00373011	0.0133103	-2.72109
A0A8I6AUQ7	Zinc finger protein ZPR1	NA	NA	NA	NA	NA	NA
A0A8I6AV53	Large ribosomal subunit protein uL18m	0.180951	24.6357	1.64106	0.131193	0.220183	-6.14139
A0A8I6AVM0	Transmembrane protein 65	0.417632	26.5455	4.18838	0.00178062	0.0075464	-1.8968
A0A8I6AVM8	Endoplasmic reticulum junction formation protein lunapark	-0.24795	24.876	-2.26141	0.046741	0.0979737	-5.26263
A0A8I6AVP7	Protein odr-4 homolog	-0.132386	24.0344	-0.634273	0.539855	0.655422	-7.31463
A0A8I6AVR1	Spermine synthase	-1.1233	24.1564	-6.83624	4.09180873890218e-05	0.000450099	2.03444
A0A8I6AVZ7	Microtubule crosslinking factor 1	NA	NA	NA	NA	NA	NA
A0A8I6AW46	Glutamine-rich 1	-0.461037	21.4542	-5.72193	0.000177877	0.00127623	0.55569
A0A8I6AW91	Signal recognition particle subunit SRP72	-0.17756	27.437	-1.95736	0.078189	0.147016	-5.72745
A0A8I6AWM3	Spectrin beta chain	2.70394	25.7357	17.4561	6.18034534204727e-09	1.45012470348573e-06	11.2385
A0A8I6AWT9	MTSS I-BAR domain containing 1	-0.144614	22.1088	-2.03285	0.0688976	0.133112	-5.50651
A0A8I6AWZ3	Arf-GAP with GTPase, ANK repeat and PH domain-containing protein 1	-0.327037	25.1796	-3.23568	0.00870453	0.0258868	-3.59097
A0A8I6AX46	DnaJ heat shock protein family (Hsp40) member C13	0.120544	24.1227	0.947432	0.365305	0.488321	-7.03657
A0A8I6AZX8	Leucine rich repeat containing 75A	1.20196	21.3615	5.7815	0.000163747	0.00119842	0.571014
A0A8I6B0E2	Cytosol aminopeptidase domain-containing protein	-0.512017	26.8451	-4.15264	0.00188624	0.00789304	-1.98961
A0A8I6B124	Zinc finger, SWIM-type containing 8	0.32369	22.6864	4.50635	0.00107469	0.00515255	-1.31461
A0A8I6B158	Dishevelled associated activator of morphogenesis 2	-0.144121	24.8045	-1.17127	0.2681	0.386208	-6.82609
A0A8I6B3N0	C-Jun-amino-terminal kinase-interacting protein 4	-0.177041	24.2977	-2.3032	0.043512	0.0925101	-5.10326
A0A8I6B3N3	V-type proton ATPase subunit G	-0.283546	23.3908	-2.46826	0.0327533	0.0736545	-4.81288
A0A8I6B3X3	Hepatic and glial cell adhesion molecule	-0.00547348	28.0091	-0.0144108	0.98878	0.992849	-7.5305
A0A8I6B543	Protein SERAC1	-0.24132	22.1618	-1.25964	0.235835	0.350843	-6.71051
A0A8I6B5X8	COX assembly mitochondrial protein	-0.353583	21.2274	-1.55041	0.151464	0.246876	-6.3233
A0A8I6B5Y3	Negative elongation factor complex member C/D	NA	NA	NA	NA	NA	NA
A0A8I6G1H3	Interleukin-1 receptor-associated kinase 4	NA	NA	NA	NA	NA	NA
A0A8I6G204	Dedicator of cytokinesis 10	-0.104765	24.6582	-0.86302	0.407943	0.52971	-7.13646
A0A8I6G251	Transportin-3	-0.504743	24.7398	-3.64493	0.00434991	0.0150434	-2.87247
A0A8I6G2A6	Family with sequence similarity 169, member A	-0.629822	22.174	-4.60613	0.000919867	0.00455373	-1.23607
A0A8I6G358	F-BAR and double SH3 domains protein 2	-0.0490599	21.8566	-0.461624	0.65403	0.754224	-7.36985
A0A8I6G3L4	Mucolipin TRP cation channel 1	0.80861	22.7595	3.2812	0.00805251	0.0243903	-3.5116
A0A8I6G3Q5	Uracil phosphoribosyltransferase homolog	-0.373848	22.9676	-2.29191	0.044363	0.0939442	-5.18894
A0A8I6G3R2	E3 ubiquitin-protein ligase CBL	-0.14864	25.202	-1.26999	0.23227	0.34675	-6.7027
A0A8I6G4I5	G-rich sequence factor 1	-2.64048	24.8142	-7.0623	3.09631083729626e-05	0.000368501	2.3989
A0A8I6G4T5	Ribokinase	-0.641813	23.2503	-3.72631	0.0037969	0.0134736	-2.697
A0A8I6G5M7	N-alpha-acetyltransferase 50	-0.917351	23.9206	-3.54195	0.00517186	0.0173327	-3.03183
A0A8I6G5P0	Eukaryotic translation initiation factor 2 subunit 2	-0.640464	24.8151	-4.14479	0.00191028	0.00796905	-2.02379
A0A8I6G5Q1	Semaphorin-4D	-0.292286	25.1797	-1.96659	0.0769926	0.145065	-5.69379
A0A8I6G5W4	U1 small nuclear ribonucleoprotein 70 kDa	-0.481337	23.8756	-3.08686	0.0112391	0.0315871	-3.83172
A0A8I6G604	Lectin, mannose-binding 2-like	-0.0557828	25.6881	-0.59561	0.564406	0.677649	-7.3314
A0A8I6G609	Cilia- and flagella-associated protein 410	-0.476717	21.3534	-1.44214	0.17923	0.281994	-6.49468
A0A8I6G6F3	Nuclear factor NF-kappa-B p100 subunit	NA	NA	NA	NA	NA	NA
A0A8I6G6W8	Proline-rich coiled-coil 2C	NA	NA	NA	NA	NA	NA
A0A8I6G706	Ankyrin repeat domain 52	NA	NA	NA	NA	NA	NA
A0A8I6G751	Poly(A) polymerase	NA	NA	NA	NA	NA	NA
A0A8I6G7I2	Splicing factor 1	-0.707348	25.602	-3.74684	0.00366926	0.0131374	-2.68523
A0A8I6G7J3	Ig-like domain-containing protein	NA	NA	NA	NA	NA	NA
A0A8I6G807	40S ribosomal protein S12	-0.0420397	27.2937	-0.414888	0.686808	0.776746	-7.38916
A0A8I6G8D1	E3 ubiquitin-protein ligase TRIM56	0.0231786	26.7874	0.234768	0.819031	0.878112	-7.48777
A0A8I6G8G4	FERM domain-containing protein 5	-0.329201	22.2048	-3.5157	0.00540615	0.017936	-3.05539
A0A8I6G8I6	Cullin-2	-0.530149	25.5852	-5.69536	0.000184595	0.00130871	0.498617
A0A8I6G8N1	Axin interactor, dorsalization-associated protein	-0.829968	23.7901	-8.35135	7.05809238287134e-06	0.000133147	3.97386
A0A8I6G8P8	Ig-like domain-containing protein	NA	NA	NA	NA	NA	NA
A0A8I6G8Z3	Immunoglobulin kappa variable like 6	NA	NA	NA	NA	NA	NA
A0A8I6G920	non-specific serine/threonine protein kinase	NA	NA	NA	NA	NA	NA
A0A8I6G9C0	Rab GTPase-activating protein 1-like	-0.205879	23.7399	-1.52314	0.158079	0.255445	-6.38294
A0A8I6G9F8	GATOR2 complex protein WDR59	0.040627	21.5799	0.3554	0.729524	0.809583	-7.38695
A0A8I6G9W5	COMM domain containing 7	-0.53784	24.9556	-2.46274	0.0330672	0.0742039	-4.91029
A0A8I6GAJ9	carbonic anhydrase	-0.125107	27.6909	-1.07722	0.306178	0.426129	-6.92906
A0A8I6GB80	Protein SCAI	-0.406391	26.0839	-2.92116	0.014959	0.0395871	-4.12073
A0A8I6GBB8	Tetratricopeptide repeat protein 21B	-0.490828	24.0963	-2.1913	0.0526843	0.107677	-5.34951
A0A8I6GBD2	Actin-related protein 10	-0.226034	25.7461	-2.51345	0.0302945	0.0691719	-4.81683
A0A8I6GBE0	dipeptidyl-peptidase IV	-0.836786	25.3352	-10.9995	5.50592687560477e-07	3.01419849336643e-05	6.67878
A0A8I6GBP8	Myomesin-1	NA	NA	NA	NA	NA	NA
A0A8I6GBW7	C-type lectin domain family 1, member B	NA	NA	NA	NA	NA	NA
A0A8I6GCQ3	Anoctamin	0.180768	23.2081	1.41182	0.187747	0.292942	-6.51864
A0A8I6GD86	Transmembrane protein 181	NA	NA	NA	NA	NA	NA
A0A8I6GDA0	Nuclear receptor-binding protein	-0.429865	24.3962	-5.85094	0.000148779	0.00111733	0.66102
A0A8I6GDA1	Rho GTPase-activating protein 21	0.0691682	24.7984	0.63154	0.541569	0.657018	-7.3047
A0A8I6GDD6	RNA binding motif, single stranded interacting protein 3	-0.589964	20.9435	-2.97901	0.0135361	0.0367032	-4.03841
A0A8I6GDP5	Tight junction associated protein 1	NA	NA	NA	NA	NA	NA
A0A8I6GDT4	Centriolar coiled-coil protein 110	-0.268742	21.8347	-1.89978	0.0860514	0.15858	-5.7757
A0A8I6GES1	Zinc finger E-box-binding homeobox 2	0.585455	23.7908	6.99894	3.34587329536994e-05	0.000390209	2.30468
A0A8I6GEV9	ATP-binding cassette sub-family E member 1	-0.361748	27.9524	-2.924	0.0148859	0.0394453	-4.10952
A0A8I6GFD8	Splicing factor proline and glutamine rich	-0.348467	25.1011	-2.14092	0.0573965	0.115498	-5.45619
A0A8I6GFL8	Sideroflexin 4	-0.200917	19.9516	-1.64128	0.131146	0.220183	-6.15982
A0A8I6GFU3	Supervillin	-0.412192	24.0852	-1.73643	0.112512	0.195345	-6.0725
A0A8I6GGA1	60S ribosomal protein L23a	0.0660829	25.4982	0.338182	0.742077	0.819864	-7.44978
A0A8I6GGK9	Peptidyl-prolyl cis-trans isomerase E	NA	NA	NA	NA	NA	NA
A0A8I6GGN2	Integrin alpha-IIb	NA	NA	NA	NA	NA	NA
A0A8I6GH02	Contactin associated protein 2	-0.192906	26.2746	-1.97558	0.0758444	0.143536	-5.72054
A0A8I6GH74	ARB2 cotranscriptional regulator A	-0.17387	23.1787	-1.25158	0.238641	0.353813	-6.69623
A0A8I6GH80	vesicle-fusing ATPase	-0.195096	26.2185	-1.32324	0.214625	0.326433	-6.64617
A0A8I6GH88	peptidylprolyl isomerase	-0.426617	26.6472	-5.93125	0.000133276	0.0010287	0.895801
A0A8I6GHH3	SH3 domain-binding glutamic acid-rich-like protein 1	-1.09154	24.6396	-11.0362	5.33442551758498e-07	3.01419849336643e-05	6.67312
A0A8I6GHP9	Vacuolar protein sorting 13 homolog D	-0.0104419	26.8953	-0.128008	0.900629	0.93501	-7.45747
A0A8I6GHU8	Mth938 domain-containing protein	-1.38347	25.2499	-8.96618	3.70252634159653e-06	8.99727979054884e-05	4.58209
A0A8I6GHW1	Eva-1 homolog A, regulator of programmed cell death	0.11496	22.6928	0.382019	0.710279	0.795826	-7.43905
A0A8I6GHY8	Matrin-3	0.00952676	26.9022	0.123388	0.904195	0.937494	-7.42364
A0A8I6GI47	Phospholipid-transporting ATPase	0.493136	26.03	5.41171	0.000275926	0.00174304	0.0120114
A0A8I6GIB4	Derlin	0.225294	22.2481	2.35141	0.040056	0.0867496	-5.00809
A0A8I6GIF3	Mitochondrial cytochrome c oxidase subunit VIc/VIIs domain-containing protein	-0.309396	20.8096	-0.897084	0.390338	0.51267	-7.09913
A0A8I6GIL4	Transmembrane protein 87A	0.280205	22.1262	2.66752	0.0232058	0.0560288	-4.5463
A0A8I6GIM3	Nucleoside-triphosphatase, cancer-related	0.290568	25.4119	3.12437	0.0105366	0.0300221	-3.77204
A0A8I6GIQ1	Transmembrane protein 50A	-0.474125	18.1291	-1.47197	0.171174	0.271794	-6.40396
A0A8I6GIQ2	SECIS binding protein 2-like	NA	NA	NA	NA	NA	NA
A0A8I6GIW9	F-box and WD repeat domain containing 11	0.560113	25.1245	4.08526	0.00210358	0.00857942	-2.11163
A0A8I6GJ11	Propionate--CoA ligase	-0.941744	26.2409	-8.43422	6.45664671812153e-06	0.000126264	4.01835
A0A8I6GJ92	Bifunctional glutamate/proline--tRNA ligase	-0.534222	26.1158	-6.04814	0.000113731	0.000921234	0.945455
A0A8I6GJ97	phosphopyruvate hydratase	-0.801714	22.9956	-4.32806	0.00142399	0.00633314	-1.68741
A0A8I6GJC3	La ribonucleoprotein 1, translational regulator	-0.391007	24.2261	-3.0069	0.0128999	0.0353076	-3.98752
A0A8I6GJC5	RALBP1 associated Eps domain containing 1	-0.757206	22.7502	-8.82465	4.2818145816738e-06	9.95093708780991e-05	4.51997
A0A8I6GJG8	Inositol polyphosphate 1-phosphatase	-1.07504	24.9815	-8.6018	5.40346156629295e-06	0.000115112	4.1884
A0A8I6GJG9	ELMO domain containing 1	-0.381701	23.0411	-2.60728	0.0257568	0.0606751	-4.65907
A0A8I6GJQ5	HEAT repeat-containing protein 5B	-0.150544	23.2171	-1.25152	0.238662	0.353813	-6.73309
A0A8I6GJU8	Lymphocyte-specific protein 1	0.793347	23.0077	3.78598	0.00343821	0.0125063	-2.56447
A0A8I6GJV5	Ras and Rab interactor 3	NA	NA	NA	NA	NA	NA
A0A8I6GJW5	Pre-mRNA-splicing factor CWC22 homolog	0.259269	20.4607	1.40175	0.190654	0.296681	-6.54713
A0A8I6GJY0	Homeobox-containing protein 1	NA	NA	NA	NA	NA	NA
A0A8I6GK03	Gamma-tubulin complex component	0.0428399	24.7165	0.408709	0.691195	0.780018	-7.34585
A0A8I6GK17	COP9 signalosome subunit 7A	-0.385619	25.5501	-4.03621	0.00227822	0.00909438	-2.1651
A0A8I6GK52	Serine/threonine-protein kinase SMG1	-0.182607	25.9802	-2.07932	0.0637066	0.125046	-5.549
A0A8I6GK59	non-specific serine/threonine protein kinase	-0.196565	21.4092	-1.04356	0.320771	0.442106	-6.9005
A0A8I6GK62	Inner nuclear membrane protein Man1	0.144649	22.5462	0.929924	0.373876	0.497076	-7.07599
A0A8I6GK73	Coatomer subunit zeta	-0.268114	25.0941	-2.54758	0.028559	0.0660349	-4.75422
A0A8I6GK94	Receptor-type tyrosine-protein phosphatase eta	0.895434	23.3663	3.71465	0.0038714	0.0136772	-2.71946
A0A8I6GKA8	Coiled-coil domain containing 85C	-0.583544	19.2647	-1.15287	0.275243	0.393266	-6.84677
A0A8I6GKB1	Molybdenum cofactor biosynthesis protein 1	-0.197872	22.0253	-0.675223	0.514536	0.633454	-7.28195
A0A8I6GKE3	Globin domain-containing protein	NA	NA	NA	NA	NA	NA
A0A8I6GKH0	EGF like repeats and discoidin domains 3	0.497854	29.2013	1.16861	0.269124	0.386521	-6.78462
A0A8I6GKH8	Microtubule-associated protein 7	NA	NA	NA	NA	NA	NA
A0A8I6GKI8	Peptidyl-prolyl cis-trans isomerase	-1.5706	23.1563	-8.84588	4.18895482893633e-06	9.87882299325907e-05	4.48884
A0A8I6GKJ7	Predicted gene, 56451	-0.158657	25.339	-1.50494	0.162634	0.261483	-6.37463
A0A8I6GKJ8	GRAM domain-containing protein 4	0.107611	23.3452	1.21716	0.250931	0.366141	-6.73962
A0A8I6GKN6	SP100 nuclear antigen	0.406845	20.8728	1.71897	0.115742	0.199489	-6.1105
A0A8I6GKR1	Copine-4	-0.152074	25.33	-1.23	0.246286	0.361344	-6.70174
A0A8I6GKT2	Phosphoribosyl transferase domain containing 1	-0.737215	24.6498	-8.70636	4.84182006760517e-06	0.000107445	4.29756
A0A8I6GKW1	PYM homolog 1, exon junction complex associated factor	-0.987504	22.3517	-2.86103	0.0165986	0.0428572	-4.24344
A0A8I6GKX3	Serine incorporator 3	0.332118	23.2878	1.37474	0.198633	0.306855	-6.57931
A0A8I6GKX8	IQ motif and Sec7 domain ArfGEF 2	-0.691743	21.1997	-2.63185	0.0246844	0.0587774	-4.63882
A0A8I6GKY3	Pleckstrin homology domain-containing family A member 7	NA	NA	NA	NA	NA	NA
A0A8I6GL10	Ubiquitin carboxyl-terminal hydrolase	-0.304093	24.6539	-2.21627	0.0504888	0.103921	-5.31925
A0A8I6GL35	Actin related protein 3B	-0.485124	24.8634	-4.29011	0.00151275	0.00667219	-1.76614
A0A8I6GL72	Isochorismatase domain containing 2A	-0.322075	25.2282	-2.9564	0.0140751	0.0379233	-4.07775
A0A8I6GLB8	Charged multivesicular body protein 1A	-0.391799	24.1792	-3.16262	0.00986633	0.0285967	-3.68483
A0A8I6GLC1	Transformation/transcription domain-associated protein	-0.379258	21.8734	-0.375674	0.714847	0.798967	-7.44517
A0A8I6GLF2	Mitochondrial dynamics protein MID49	-0.290468	19.3171	-1.8578	0.0922402	0.167236	-5.90202
A0A8I6GLI1	SAM and SH3 domain-containing protein 1	-0.755707	23.2949	-6.18641	9.45016794895783e-05	0.00081406	1.14726
A0A8I6GLI7	Dedicator of cyto-kinesis 3	-0.180001	24.9918	-2.11605	0.0598692	0.119207	-5.4513
A0A8I6GLK6;D3ZAJ1	Stefin A2-like 3	NA	NA	NA	NA	NA	NA
A0A8I6GLQ3	U4/U6 small nuclear ribonucleoprotein Prp31	-0.415505	23.682	-3.21905	0.00895605	0.0264501	-3.61226
A0A8I6GLR1	Collagen alpha-1(XVIII) chain	0.191109	25.1258	1.08729	0.301913	0.421754	-6.87938
A0A8I6GLR6	Phosphatidylinositol 3,4,5-trisphosphate-dependent Rac exchanger 1 protein	-0.414974	25.9561	-3.92296	0.00274209	0.010519	-2.2749
A0A8I6GLU0	E3 ubiquitin-protein ligase NEDD4-like	-0.0152178	25.6253	-0.14581	0.88691	0.924714	-7.51326
A0A8I6GLU1	Ig-like domain-containing protein	NA	NA	NA	NA	NA	NA
A0A8I6GLU8	TAR DNA-binding protein 43	-0.376534	25.9245	-4.69727	0.00079899	0.00407378	-1.05259
A0A8I6GLY6	Golgi associated, gamma adaptin ear containing, ARF binding protein 1	-0.502506	23.5074	-1.66094	0.127085	0.214735	-6.19433
A0A8I6GM04	Disheveled-associated activator of morphogenesis 1	-0.109766	24.526	-1.01601	0.333097	0.455552	-6.99237
A0A8I6GM11	LSM12 homolog	-0.838981	23.1924	-6.15705	9.82716758964544e-05	0.000836291	1.11554
A0A8I6GM43	Polysaccharide biosynthesis domain containing 1	-0.499236	25.3138	-3.18854	0.00943709	0.0275738	-3.6173
A0A8I6GM53	Chaperonin containing Tcp1, subunit 6A (zeta 1), pseudogene 7	-0.211735	27.2448	-1.17448	0.266869	0.38509	-6.80838
A0A8I6GM68	Protein deacetylase HDAC6	-0.673208	24.8839	-7.91963	1.13521751465563e-05	0.000186508	3.45299
A0A8I6GM79	Sodium/myo-inositol cotransporter	0.106131	25.3353	1.1738	0.267131	0.385381	-6.7877
A0A8I6GMB9	PHD finger protein 24	-0.474591	26.0651	-4.59001	0.000943182	0.00464397	-1.25372
A0A8I6GMR5	RNA-binding protein 25	0.138098	23.9017	0.951594	0.363288	0.486541	-7.04798
A0A8J8XB26	Serine/arginine-rich splicing factor 10	-0.114536	24.2588	-0.87715	0.400575	0.522571	-7.08721
A0A8J8XD81	5-phosphohydroxy-L-lysine phospho-lyase	-0.321183	23.3451	-1.57336	0.146087	0.24032	-6.25348
A0A8J8XD91	Translocase of inner mitochondrial membrane 17b	NA	NA	NA	NA	NA	NA
A0A8J8XHT4	Small ribosomal subunit protein uS5	-0.197133	27.3063	-1.48922	0.166658	0.266012	-6.4323
A0A8J8XIE2	Purkinje cell protein 4-like 1	-1.16084	22.0155	-9.96098	1.3997370156467e-06	5.26218780411652e-05	5.67638
A0A8J8XIM5	Glyoxylate reductase/hydroxypyruvate reductase	-1.34202	23.3819	-6.19373	9.35859691190908e-05	0.000809348	1.16372
A0A8J8XIU8	RNA-binding protein 39	-0.154276	25.3193	-0.867633	0.405528	0.527524	-7.13305
A0A8J8XL70	Serpin family F member 1	1.10102	24.0265	4.41277	0.00124509	0.00574542	-1.53353
A0A8J8XLZ3	RNA-binding protein Luc7-like	-0.504073	23.1418	-4.33783	0.00140203	0.00625725	-1.68943
A0A8J8XM71	Small ArfGAP2	-0.670126	25.2466	-8.60753	5.37089747679183e-06	0.000115112	4.21107
A0A8J8XQI9	Carboxylic ester hydrolase	NA	NA	NA	NA	NA	NA
A0A8J8XR33	Cleavage stimulation factor subunit 2	-0.737655	21.0958	-10.9408	5.79195910288157e-07	3.13698395139967e-05	6.63808
A0A8J8XSR6	LysM and putative peptidoglycan-binding domain-containing protein 2	-0.57405	22.1493	-3.35358	0.007117	0.0222093	-3.38421
A0A8J8XTW6	VPS9 domain containing 1	-0.461965	23.0656	-2.43055	0.0349549	0.0777844	-4.97843
A0A8J8XWW1	Secretory carrier-associated membrane protein	0.762743	23.2772	6.64042	5.23597731736932e-05	0.000530319	1.80868
A0A8J8Y1B9	Alpha-1-syntrophin	-0.373998	25.9146	-3.27779	0.0080995	0.0244862	-3.50448
A0A8J8Y4N8	E2 ubiquitin-conjugating enzyme	-0.169997	26.4649	-1.98647	0.0744747	0.141363	-5.63581
A0A8J8Y5V1	Poly (ADP-ribose) polymerase family, member 9	0.0204701	23.5397	0.118952	0.907622	0.938579	-7.52288
A0A8J8Y7Y5	Poly(A)-specific ribonuclease PARN	NA	NA	NA	NA	NA	NA
A0A8J8Y8E0	FGF1 intracellular binding protein	-0.20232	24.2032	-2.28497	0.0448931	0.0948155	-5.21067
A0A8J8Y9E0	Transformer-2 protein homolog alpha	-0.325571	23.4345	-2.85161	0.0168713	0.0434602	-4.14456
A0A8J8Y9Q4	Abscission/NoCut checkpoint regulator	-0.45422	23.3253	-3.72126	0.00382898	0.0135498	-2.71536
A0A8J8YFM3	Phosphorylase b kinase regulatory subunit	0.0366414	25.5088	0.111881	0.913087	0.942737	-7.52141
A0A8J8YFS5	Histidine--tRNA ligase, cytoplasmic	-0.995365	25.9158	-7.64261	1.55590512471081e-05	0.000231251	3.09451
A0A8J8YGQ6	Polyprenol dehydrogenase	0.304987	26.2653	1.55877	0.149487	0.244635	-6.33783
A0A8J8YH81	SWI/SNF-related matrix-associated actin-dependent regulator of chromatin subfamily B member 1	0.145293	26.0356	0.845468	0.417225	0.538792	-7.15244
A0A8J8YIH6	Lymphocyte cytosolic protein 2	NA	NA	NA	NA	NA	NA
A0A8J8YIP6	1-aminocyclopropane-1-carboxylate synthase	-0.938848	22.433	-2.75529	0.0199334	0.0496907	-4.42646
A0A8J8YNE4	MICOS complex subunit	0.129992	25.2735	1.65089	0.129147	0.217376	-6.11584
A0A8J8YNM5	WD repeat domain phosphoinositide-interacting protein 2	NA	NA	NA	NA	NA	NA
A0A8J8YNR6	FMR1 autosomal homolog 2	-0.247989	25.3567	-1.75216	0.109675	0.191302	-6.04608
A0A8J8YRV3	Developmentally-regulated GTP-binding protein 1	-0.310647	24.0989	-1.6542	0.128463	0.216568	-6.1653
A0A8L2QHS0	Ras-interacting protein 1	-0.203903	23.6447	-0.799061	0.442449	0.563612	-7.19161
A0FKI7	Acyl-CoA-binding domain-containing protein 5	1.35896	26.535	6.5872	5.6035195044967e-05	0.000554142	1.84034
A0JN30	Canopy FGF signaling regulator 2	-0.199299	25.0526	-1.332	0.21183	0.322949	-6.6186
A0JPJ7	Obg-like ATPase 1	-0.55386	26.9173	-4.58587	0.000949277	0.0046632	-1.28973
A0JPM9	Eukaryotic translation initiation factor 3 subunit J	-0.256861	24.9346	-1.90627	0.0851299	0.157472	-5.82967
A0JPP1	Dr1-associated corepressor	0.0105923	22.1129	0.0771657	0.939983	0.962372	-7.49332
A0JPQ8	Alkylglycerol monooxygenase	0.161621	22.6428	1.06214	0.31265	0.433249	-6.94015
A0JPQ9	Chitinase domain-containing protein 1	-0.196845	26.5071	-1.97868	0.0754528	0.14288	-5.68274
A0MV40	Proline rich membrane protein	-0.110256	25.1887	-1.24821	0.239822	0.35471	-6.7057
A0MZ67	Shootin-1	-0.313419	23.2491	-1.63278	0.13294	0.222297	-6.23442
A1A5P0	Cdc42 effector protein 1	-0.614388	25.6363	-4.13121	0.00195269	0.00809314	-2.04924
A1A5P5	LisH domain-containing protein ARMC9	-0.425753	23.3446	-3.34116	0.00726928	0.0225524	-3.34755
A1A5P9	Melanoma-associated antigen E1	-0.635262	21.3356	-2.2481	0.0478173	0.0994293	-5.26952
A1A5R4	Acyl-CoA thioesterase 5	-0.094156	20.5825	-0.571816	0.579818	0.690702	-7.31358
A1A5R8	SANT and BTB domain regulator of class switch recombination	-0.3764	24.8343	-1.88267	0.0885266	0.162113	-5.78162
A1A5S1	Pre-mRNA-processing factor 6	-0.0988806	23.6027	-0.788562	0.448292	0.569662	-7.1986
A1EC97;M0R3K8	Dual specificity phosphatase 14	-0.959055	21.7009	-2.78562	0.0189133	0.0476825	-4.37405
A1IGU3	Rho guanine nucleotide exchange factor 37	-0.11712	23.8229	-1.34959	0.206313	0.31582	-6.56305
A1L108	Actin-related protein 2/3 complex subunit 5-like protein	-0.41186	27.7861	-4.35397	0.00136656	0.00615309	-1.6598
A1L134	Lipid droplet-regulating VLDL assembly factor AUP1	0.22438	24.2461	2.79263	0.018685	0.047256	-4.28761
A1L1I3	Numb-like protein	-0.351869	25.3597	-3.82095	0.00324455	0.012	-2.53836
A1L1J8	small monomeric GTPase	-0.16484	26.3529	-0.699751	0.499716	0.620282	-7.25988
A1L1J9	Lipase maturation factor 2	0.0563705	24.5969	0.577867	0.575877	0.68716	-7.35075
A1L1K3	Anaphase-promoting complex subunit 5	-0.155734	23.1306	-0.179776	0.860847	0.909217	-7.51295
A1L1K6	General transcription factor 3C polypeptide 5	0.0256143	21.4463	0.155435	0.879508	0.920876	-7.48247
A1L1K8	Intracellular hyaluronan-binding protein 4	-1.18925	21.8044	-12.7335	1.35650221588997e-07	1.29394114354519e-05	8.07283
A1L1L2	Transmembrane protein 214	0.269056	20.4766	0.866185	0.406285	0.528295	-7.13433
A1L1L6	Mitochondrial Rho GTPase	-0.0732269	26.1002	-0.668747	0.518492	0.636268	-7.25394
A2RRU1	Glycogen [starch] synthase, muscle	-0.281426	25.2433	-2.95091	0.0142094	0.0382207	-4.08731
A2RRU4	Sterol regulatory element-binding protein cleavage-activating protein	0.176704	22.5029	1.52271	0.158186	0.255488	-6.38714
A2RUV9	Adipocyte enhancer-binding protein 1	-0.121746	23.1167	-0.503286	0.625443	0.729575	-7.3669
A2RUW1	Toll-interacting protein	-0.137631	27.5656	-2.01967	0.0704416	0.135396	-5.5954
A2VCW9	Alpha-aminoadipic semialdehyde synthase, mitochondrial	NA	NA	NA	NA	NA	NA
A2VCX1	TIP41-like protein	-0.583464	24.4356	-3.59789	0.0047072	0.0159915	-2.96115
A2VD12	Pre-B-cell leukemia transcription factor-interacting protein 1	-0.152651	24.8219	-1.68103	0.12305	0.209601	-6.08261
A4F267	Mitochondrial import receptor subunit TOM40B	-1.37708	23.0078	-4.44062	0.00119157	0.00557493	-1.51313
A4GG66	Gap junction gamma-1 protein	0.247029	23.4805	1.80808	0.100101	0.178471	-5.97547
A4GW50	non-specific serine/threonine protein kinase	-0.153321	26.2919	-1.15728	0.273518	0.391541	-6.84184
A4L9P7	Sister chromatid cohesion protein PDS5 homolog A	-0.0440126	21.7663	-0.17345	0.865688	0.91222	-7.45546
A5HK05	Amyloid protein-binding protein 2	NA	NA	NA	NA	NA	NA
A6HAQ2	CYFIP related Rac1 interactor A	-0.625077	24.3855	-6.29353	8.20126176116521e-05	0.000732155	1.32067
A6HAV6	Integrin beta-1-binding protein 1	-0.191118	21.4461	-0.622014	0.547572	0.661662	-7.32274
A6HBI1	D-aminoacyl-tRNA deacylase 2	-0.103067	20.7363	-0.449938	0.662158	0.759213	-7.42088
A6HD62	E3 ubiquitin-protein ligase CHIP	-0.492031	25.6445	-2.00028	0.0727707	0.138754	-5.65151
A6HE59	Heterogeneous nuclear ribonucleoprotein A/B	-0.474911	25.8062	-3.55851	0.00502959	0.0169354	-3.00644
A6HE60	H/ACA ribonucleoprotein complex subunit 2	NA	NA	NA	NA	NA	NA
A6HFM1	Solute carrier family 25, member 35	-0.0853398	21.0082	-0.415727	0.686213	0.776485	-7.4368
A6HGI8	Sedoheptulokinase	-0.900025	20.9586	-6.00807	0.00012006	0.00095438	0.938797
A6HIT6	26S proteasome non-ATPase regulatory subunit 3	-0.176098	26.2456	-1.52358	0.157972	0.255337	-6.38074
A6HJZ8	DDB1- and CUL4-associated factor 7	-0.0650099	24.2228	-0.909483	0.384064	0.507211	-7.05557
A6HM08	Bardet-Biedl syndrome 5 protein homolog	0.00651517	20.0625	0.0186782	0.985458	0.991508	-7.52064
A6HN85	Complement C1q tumor necrosis factor-related protein 4	0.0586208	22.1024	0.370955	0.718253	0.801109	-7.44863
A6HP79	RNA helicase aquarius	NA	NA	NA	NA	NA	NA
A6HPL9	Protein 4.2	NA	NA	NA	NA	NA	NA
A6HQ90	Vacuolar protein sorting-associated protein 16 homolog	0.164273	24.7332	2.15147	0.0563781	0.113915	-5.4061
A6HT35	Phosphomannomutase	0.219879	24.9182	0.695509	0.502261	0.622566	-7.21299
A6HTJ5	Vinexin	-0.359983	23.3647	-1.2406	0.242508	0.357195	-6.7397
A6HWM4	GPI-anchor transamidase	0.183393	24.2176	1.7215	0.115269	0.198781	-6.09443
A6HXD6	Gamma-tubulin complex component	-0.197603	24.1822	-2.21848	0.0502986	0.103596	-5.33312
A6HZC6	Delta(14)-sterol reductase TM7SF2	-0.106362	24.934	-0.785197	0.450175	0.571414	-7.18281
A6I2V0	Testis expressed 264	0.0193213	24.2836	0.174669	0.864755	0.911537	-7.49679
A6I4N6	DNA repair protein XRCC4	NA	NA	NA	NA	NA	NA
A6I691	NADH dehydrogenase [ubiquinone] 1 subunit C2	0.210396	28.5012	1.08884	0.301258	0.421024	-6.9167
A6I9N8	Selenide, water dikinase 2	-0.610159	25.2724	-6.04555	0.000114128	0.000923282	1.01024
A6IA08	BAG family molecular chaperone regulator 3	-0.202967	27.2342	-1.75313	0.1095	0.191207	-5.974
A6IB43	Selenocysteine-specific elongation factor	-0.350134	24.5206	-1.89193	0.0871796	0.160105	-5.84474
A6ICH5	Tmem9 protein	NA	NA	NA	NA	NA	NA
A6IDY9	Cytochrome c oxidase subunit NDUFA4	0.154091	30.4307	1.19358	0.25964	0.376699	-6.7923
A6IE42	U6 snRNA-associated Sm-like protein LSm8	NA	NA	NA	NA	NA	NA
A6IGI0	KRR1 small subunit processome component	NA	NA	NA	NA	NA	NA
A6IJF4	TBC1 domain family, member 19	-0.0848224	21.8678	-0.41538	0.686459	0.776626	-7.43696
A6IJH3	O-phosphoseryl-tRNA(Sec) selenium transferase	-0.47506	25.4733	-2.67599	0.0228678	0.0553382	-4.54224
A6IKE5	Mitochondrial fission process protein 1	-0.898015	23.2491	-7.27781	2.38720889815646e-05	0.00031457	2.6204
A6INQ7	Small ribosomal subunit protein uS9m	0.0229969	23.8886	0.191546	0.851854	0.902105	-7.50931
A6IPG1	Elongation factor 1-beta	-0.843158	27.2713	-5.80464	0.000158588	0.00117443	0.613305
A6IPZ9	Protein-serine/threonine kinase	-0.177732	28.4423	-1.27329	0.231143	0.345633	-6.70266
A6IQH6	C2 calcium-dependent domain containing 2	-0.190389	24.357	-1.4365	0.180789	0.284097	-6.47118
A6IRL8	Oxysterol-binding protein	0.273673	23.5974	1.22947	0.246477	0.361459	-6.74588
A6ISV1	Nuclear inhibitor of protein phosphatase 1	-0.6833	25.2213	-2.93635	0.0145714	0.0388834	-4.11263
A6IU09	Short-chain dehydrogenase/reductase 3	NA	NA	NA	NA	NA	NA
A6IUF7	DnaJ homolog subfamily C member 11	-0.311482	24.5718	-2.62531	0.0249654	0.0592477	-4.551
A6IUS6	Large ribosomal subunit protein bL20m	-0.00855224	21.8679	-0.051411	0.95999	0.977425	-7.52917
A6IXU7	Tubulin beta chain	-0.402139	30.851	-1.00713	0.337148	0.459231	-6.98939
A6IYH7	Anaphase-promoting complex subunit 10	0.211259	21.4013	0.548387	0.595214	0.703877	-7.30705
A6IYY7	Conserved oligomeric Golgi complex subunit 8	0.111181	23.2414	1.38685	0.195022	0.302227	-6.54529
A6J3F9	E3 ubiquitin-protein ligase RNF14	-0.520382	31.8901	-5.73597	0.000174432	0.00125965	0.492003
A6J5H6	Cytosolic iron-sulfur assembly component 2A	-1.02824	22.6613	-4.40218	0.00126609	0.00580216	-1.57726
A6J6P2	Protein S100-A16	-0.519842	26.9957	-4.55065	0.0010028	0.00487741	-1.31161
A6J6W0	Asporin	-0.5926	25.8224	-0.4281	0.677469	0.769862	-7.43118
A6J7I2	Serpin B6	-1.04809	25.8785	-5.57524	0.000218549	0.00147492	0.297852
A6J7V3	Haloacid dehalogenase-like hydrolase domain-containing protein 3	-0.800521	24.5058	-6.70002	4.85498373096643e-05	0.000505256	1.85236
A6J8Q9	CLPTM1 regulator of GABA type A receptor forward trafficking	0.238566	26.0787	1.88179	0.0886552	0.162225	-5.85359
A6J8V8	PVR cell adhesion molecule	0.812587	19.8462	3.31534	0.00759644	0.0232445	-3.44971
A6J903	Persulfide dioxygenase ETHE1, mitochondrial	-0.352502	25.7208	-3.98078	0.00249402	0.00974878	-2.27498
A6JAS9	TBC1 domain family member 17	-0.22269	28.9393	-1.03477	0.324665	0.446034	-6.92175
A6JB73	sphingosine kinase	0.00231543	24.632	0.0129613	0.989908	0.993521	-7.52738
A6JFQ6	Clavesin-1	-0.169641	26.3631	-0.910324	0.383641	0.507	-7.09222
A6JIE5	mRNA(cytosine(6666)) deaminase	NA	NA	NA	NA	NA	NA
A6JIS7	DNA-directed RNA polymerases I and III subunit RPAC1	0.0942824	22.6692	0.947562	0.365242	0.488321	-7.01161
A6JJ30	Mitochondrial uncoupling protein 4	-0.159214	26.3503	-0.89205	0.392906	0.51501	-7.08087
A6JJ35	Platelet-activating factor acetylhydrolase	-0.041345	25.6407	-0.434205	0.673173	0.7673	-7.38178
A6JLG6	Transmembrane protein 50B	0.187827	24.6416	0.469153	0.64882	0.750245	-7.38854
A6JPV7	poly(A)-specific ribonuclease	NA	NA	NA	NA	NA	NA
A6JQ21	Amino acid transporter	0.351541	24.4608	2.20741	0.0512578	0.105266	-5.30336
A6JQB4	PrdX deacylase domain-containing protein 1	NA	NA	NA	NA	NA	NA
A6JTV7	Endonuclease	-0.162064	22.5267	-1.04492	0.320172	0.441475	-6.96284
A6JU10	Torsin	0.267141	22.1566	1.73284	0.11317	0.196221	-6.09022
A6JUQ6	Clavesin-2	-0.096388	23.4145	-0.543254	0.598616	0.70628	-7.37136
A6JVD5	Dolichyl-phosphate beta-glucosyltransferase	0.00201464	24.8328	0.020081	0.984366	0.990878	-7.52496
A6JVV4	Mitochondrial chaperone BCS1	-0.0624007	24.8489	-0.675772	0.514201	0.633454	-7.20619
A6JW80	Large ribosomal subunit protein mL44	0.164807	23.8715	1.43971	0.179901	0.28284	-6.47325
A6JZQ8	Complement factor properdin	NA	NA	NA	NA	NA	NA
A6K136	Protein phosphatase Mn(2+)-dependent 1K	-0.87111	24.4112	-3.73605	0.0037358	0.0133103	-2.68988
A6K2U1	26S proteasome non-ATPase regulatory subunit 4	-0.245911	25.6732	-3.16121	0.00989025	0.02864	-3.63595
A6K426	Family with sequence similarity 241 member B	-0.0487721	23.6129	-0.456351	0.657692	0.755626	-7.41776
A6K6G4	Myotubularin-related protein 9	-0.470863	24.5027	-6.66311	5.08722111245539e-05	0.000522068	1.85056
A6K6W3	NAD(P)H oxidoreductase RTN4IP1, mitochondrial	-0.330622	26.1312	-1.78421	0.104091	0.183973	-6.01439
A6K6W9	Mitochondrial transcription rescue factor 1	-0.803061	23.7381	-3.30599	0.0077186	0.0235576	-3.4397
A6K8N6	NADH dehydrogenase [ubiquinone] iron-sulfur protein 7, mitochondrial	0.0811536	28.3203	0.406024	0.693105	0.781516	-7.44109
A6K9X0	procollagen galactosyltransferase	0.307988	22.9451	2.11907	0.0595636	0.118976	-5.4945
A6KB01	THO complex subunit 3	-0.371866	21.7869	-3.73139	0.0037649	0.0134007	-2.70666
A6KF70	Erythrocyte membrane protein band 4.1-like 3	-0.237642	28.9714	-3.47109	0.00582961	0.018999	-3.16503
A6KHM6	TBC1 domain family member 20	0.0366487	22.8364	0.209201	0.838407	0.892074	-7.50671
A6KJF6	Endoplasmic reticulum resident protein 44	0.0347167	25.8295	0.371664	0.717741	0.800818	-7.34555
A6KKB6	RING finger and CHY zinc finger domain-containing protein 1	-0.0975685	19.6809	-0.855328	0.411993	0.533222	-7.10869
A6KKE5	CXC chemokine RTCK1	NA	NA	NA	NA	NA	NA
A6KNE7	Small nuclear ribonucleoprotein Sm D1	-0.413441	24.672	-2.94813	0.0142778	0.0383615	-4.05805
A6KQR9	Tubulin beta chain	-0.250259	33.1004	-1.48943	0.166605	0.265993	-6.41137
A6KSB3	Apolipoprotein N	NA	NA	NA	NA	NA	NA
A6KTC8	FIG4 phosphoinositide 5-phosphatase	-0.207846	23.896	-2.91394	0.015147	0.0400004	-4.09359
A6KTP7	Protein G7b	-0.80754	23.9479	-4.07975	0.00212249	0.00862902	-2.13609
A6Y7S3	Potassium channel tetramerization domain containing 8	-0.0586726	23.716	-0.451125	0.661331	0.758536	-7.40826
A6ZIQ8	Trimeric intracellular cation channel type A	0.0799789	24.0528	0.685887	0.508061	0.627806	-7.21583
A7VJC2	Heterogeneous nuclear ribonucleoproteins A2/B1	-0.907659	27.7623	-10.6087	7.7508424512388e-07	3.83997163611373e-05	6.30997
A8IHN8	Uncharacterized protein C11orf96 homolog	-0.0693139	22.441	-0.250937	0.806841	0.867955	-7.49041
A8WCF8	Tumor protein p63-regulated gene 1-like protein	0.0266748	26.0145	0.2481	0.808976	0.869666	-7.47652
A9CMA6	Transmembrane protein 163	0.160094	24.8029	2.02835	0.0694204	0.133838	-5.55252
A9UMV2	Mitochondrial ribosomal protein S24	0.0582952	23.3888	0.321017	0.754673	0.829309	-7.47449
B0BMT9	Sulfide:quinone oxidoreductase, mitochondrial	-0.0592814	27.7143	-0.457732	0.656732	0.755295	-7.38136
B0BMV4	Protein YIF1	-0.164568	21.5582	-0.908483	0.384568	0.507211	-7.07342
B0BMY6	ubiquitinyl hydrolase 1	-0.26669	24.7392	-2.30792	0.0431616	0.091918	-5.11228
B0BMY7	Twinfilin actin-binding protein 2	-0.884139	24.2873	-9.28432	2.68802955286963e-06	7.50183269536673e-05	4.97548
B0BN18	Prefoldin subunit 2	-0.278357	26.1626	-1.92485	0.0825414	0.153617	-5.7729
B0BN19	RAB22A, member RAS oncogene family	-0.129088	24.6168	-1.36202	0.202487	0.311229	-6.57037
B0BN20	Tetraspanin	-0.368685	22.9307	-3.12543	0.0105174	0.0300002	-3.76731
B0BN23	Tetraspanin	-0.173602	24.7556	-1.36143	0.202665	0.311382	-6.58938
B0BN30	Mitochondrial carrier homolog 1	-0.525782	25.7683	-5.99779	0.000121743	0.000961758	0.971948
B0BN34	Tumor necrosis factor-inducible gene 6 protein	NA	NA	NA	NA	NA	NA
B0BN56	Small ribosomal subunit protein mS31	0.434079	24.0678	2.58108	0.0269511	0.0629089	-4.72563
B0BN63	Activator of 90 kDa heat shock protein ATPase homolog 1	-0.719743	26.5705	-5.78815	0.000162247	0.00119324	0.600634
B0BN72	Mapk-regulated corepressor-interacting protein 1	-1.01483	23.2616	-9.57084	2.02974459752653e-06	6.48604886139603e-05	5.24016
B0BN74	BAG family molecular chaperone regulator 2	0.0894343	24.4414	0.815161	0.433585	0.555542	-7.15674
B0BN82	Ribosome production factor 2 homolog	NA	NA	NA	NA	NA	NA
B0BN83	Armadillo repeat-containing protein 1	-0.760978	25.6369	-2.11301	0.0601786	0.119516	-5.50425
B0BN85	Protein SGT1 homolog	-0.302746	25.7739	-2.65713	0.023627	0.0568097	-4.57323
B0BN86	Transmembrane protein 11, mitochondrial	-0.219649	25.0215	-2.32958	0.0415865	0.0893078	-5.08376
B0BN93	26S proteasome non-ATPase regulatory subunit 13	-0.124475	26.9597	-1.24709	0.240214	0.355043	-6.73833
B0BN94	Protein FAM136A	-1.14861	23.6224	-3.25836	0.00837319	0.0251353	-3.55142
B0BNA5	Coactosin-like protein	-1.13684	26.164	-10.4026	9.32305904271346e-07	4.2559764529987e-05	6.09281
B0BNA7	Eukaryotic translation initiation factor 3 subunit I	-0.272707	25.3369	-2.50734	0.0306163	0.0697571	-4.82552
B0BNB0	Golgi transport 1B	0.0924563	24.5207	1.12943	0.284555	0.403324	-6.84165
B0BNB5	LOC683983 protein	0.45783	24.0655	6.12972	0.000101926	0.000854864	1.0824
B0BNB9	Serine protease HTRA2, mitochondrial	0.0201247	25.4147	0.216918	0.832546	0.887688	-7.41885
B0BND0	Glycerophosphocholine cholinephosphodiesterase ENPP6	-0.185982	28.7625	-1.42727	0.183366	0.287652	-6.44283
B0BNE2	DNA-directed RNA polymerases I, II, and III subunit RPABC1	0.27392	24.5485	2.02945	0.0692924	0.13371	-5.62686
B0BNE3	Trafficking protein particle complex subunit 5	0.0365216	25.1126	0.532872	0.605526	0.711774	-7.19258
B0BNE5	S-formylglutathione hydrolase	-1.05867	25.8962	-6.00514	0.000120537	0.000956621	0.883604
B0BNE7	Tetraspanin	0.331817	23.654	2.81095	0.0181018	0.0460177	-4.27364
B0BNF1	Septin-8	-0.351804	29.3609	-5.46291	0.000256399	0.00165855	0.105453
B0BNF8	Protein HTATIP2	0.115744	22.3649	0.862678	0.408123	0.52971	-7.12777
B0BNG0	ER membrane protein complex subunit 2	-0.075697	26.491	-1.03609	0.324079	0.445596	-6.90184
B0BNG5	Hypoxia-inducible factor 1-alpha inhibitor	NA	NA	NA	NA	NA	NA
B0BNI5	Olfactomedin-like protein 3	-0.440458	24.6773	-1.78996	0.103116	0.182654	-5.98437
B0BNK7	Leucine-rich repeat and fibronectin type-III domain-containing protein 3	NA	NA	NA	NA	NA	NA
B0BNL6	Arrestin domain-containing protein 1	NA	NA	NA	NA	NA	NA
B0BNM1	NAD(P)H-hydrate epimerase	-0.885393	25.9272	-9.15101	3.07065013692368e-06	8.1429564419416e-05	4.82752
B0BNM3	Sorting nexin	-0.181878	25.4229	-1.49352	0.165548	0.264898	-6.42653
B0BNM6	Adaptor related protein complex 3 subunit sigma 2	-0.322897	24.166	-3.46429	0.00589716	0.01918	-3.13706
B0BNM9	Glycolipid transfer protein	-0.368461	29.6116	-4.07156	0.0021509	0.00869981	-2.10282
B0BNN3	Carbonic anhydrase 1	6.31904	25.4613	8.33397	7.19180186494102e-06	0.000135185	3.87765
B0K012	Calmodulin-lysine N-methyltransferase	NA	NA	NA	NA	NA	NA
B0K014	D-aminoacyl-tRNA deacylase	-0.760553	25.0273	-1.96683	0.0769616	0.145053	-5.73586
B0K015	COMM domain containing 8	-0.137083	23.2833	-0.624737	0.545852	0.660083	-7.31634
B0K017	ADP-ribosylhydrolase ARH3	-1.22756	23.5925	-4.14407	0.00191252	0.00797107	-2.026
B0K020	CDGSH iron-sulfur domain-containing protein 1	-0.163884	28.7996	-1.37266	0.199258	0.307599	-6.54193
B0K025	Oligosaccharyltransferase complex subunit OSTC	-0.0848368	26.2768	-0.703863	0.497258	0.618163	-7.24136
B0LPN4	Ryanodine receptor 2	0.144178	25.6947	0.512584	0.61915	0.723807	-7.34632
B0LT89	Serine/threonine-protein kinase 24	-0.0672805	26.0698	-0.446509	0.664551	0.76091	-7.41974
B1H219	Dickkopf-related protein 3	NA	NA	NA	NA	NA	NA
B1H227	Regulator of chromosome condensation	-0.329406	24.5766	-1.97253	0.076232	0.144056	-5.72566
B1H232	Immunoglobulin superfamily containing leucine-rich repeat protein	-0.573806	21.9477	-2.21146	0.0509049	0.104609	-5.29018
B1H257	BLOC-1-related complex subunit 5	0.039251	24.061	0.204913	0.841668	0.893983	-7.46992
B1H260	Coagulation factor XIII B chain	NA	NA	NA	NA	NA	NA
B1H267	Sorting nexin-5	-0.074554	25.9399	-0.589819	0.568136	0.680846	-7.34013
B1H269	Probable ATP-dependent RNA helicase DDX27	NA	NA	NA	NA	NA	NA
B1H2A2	Fibronectin type III and SPRY domain-containing protein 1	-0.188897	26.6422	-0.188636	0.854075	0.903708	-7.51117
B1PLB1	CD34 molecule	NA	NA	NA	NA	NA	NA
B1WBN0	Monocyte to macrophage differentiation-associated 2	NA	NA	NA	NA	NA	NA
B1WBP0	Metallophosphoesterase MPPED2	-0.925561	21.4935	-4.80217	0.000680388	0.00358566	-0.945126
B1WBR8	F-box/LRR-repeat protein 4	NA	NA	NA	NA	NA	NA
B1WBS4	VPS26 retromer complex component B	-0.697298	25.5676	-7.04357	3.16790758466908e-05	0.000374235	2.33385
B1WBS6	Galactosidase, beta 1-like	NA	NA	NA	NA	NA	NA
B1WBT4	SRSF protein kinase 2	-0.369133	24.741	-3.79322	0.00339712	0.0124063	-2.61444
B1WBT5	Tetratricopeptide repeat protein 8	NA	NA	NA	NA	NA	NA
B1WBU8	Pleckstrin homology domain-containing family D member 1	-0.580036	24.7364	-3.14014	0.0102548	0.0293901	-3.7576
B1WBV3	Glucose-fructose oxidoreductase domain-containing protein 2	NA	NA	NA	NA	NA	NA
B1WBV4	Pleckstrin homology domain-containing family F member 2	-0.345822	22.1373	-0.945948	0.366026	0.488978	-7.06112
B1WBW4	Armadillo repeat-containing protein 10	-0.162371	24.8873	-2.03123	0.0690852	0.13335	-5.61635
B1WBX2	Transmembrane protein 69	-0.623437	22.5087	-1.84367	0.0944158	0.170385	-5.87754
B1WBY3	Mannosyltransferase	NA	NA	NA	NA	NA	NA
B1WBY7	Erlin	0.0560234	26.2418	0.329272	0.748606	0.825455	-7.47158
B1WBZ6	RGD1565685 protein	-0.166745	22.1984	-0.944417	0.366771	0.489564	-7.05547
B1WC06	Vacuolar fusion protein MON1 homolog	-0.374888	23.9932	-2.18064	0.0536493	0.109243	-5.39486
B1WC18	Podocalyxin-like 2	0.374678	22.9551	3.01961	0.01262	0.0347051	-3.96748
B1WC24	protein-serine/threonine phosphatase	0.316996	23.5023	2.74696	0.0202228	0.0502558	-4.41175
B1WC26	N-acetylneuraminate-9-phosphate synthase	-0.980877	25.8624	-6.80134	4.27412439466093e-05	0.000460442	2.02362
B1WC28	Core histone macro-H2A	NA	NA	NA	NA	NA	NA
B1WC29	Ankrd49 protein	-1.09779	21.0674	-4.27717	0.00154432	0.00678335	-1.79255
B1WC34	Glucosidase 2 subunit beta	-0.0220299	26.6423	-0.237621	0.816876	0.876242	-7.46394
B1WC37	Mitochondrial tRNA-specific 2-thiouridylase 1	-0.718299	22.1933	-4.08374	0.00210878	0.00858655	-2.12071
B1WC42	Thyroid hormone receptor interactor 6	-0.351091	21.9275	-1.63549	0.132365	0.221546	-6.23025
B1WC49	Apoptosis inhibitor 5	-0.107806	26.5127	-1.36568	0.201372	0.310013	-6.49236
B1WC50	RNA-binding protein EWS	-0.899972	24.4304	-8.62384	5.27941359109993e-06	0.000113989	4.21114
B1WC57	Intraflagellar transport protein 25 homolog	-1.37174	20.929	-8.45985	6.28203221892678e-06	0.000124299	4.05163
B1WC61	Complex I assembly factor ACAD9, mitochondrial	-0.0902539	26.5402	-0.882992	0.397556	0.519694	-7.09284
B1WC73	ADP-ribosylation factor-like protein 6	-0.202586	25.9715	-2.1187	0.0596006	0.118976	-5.49509
B1WC88	UPF0729 protein C18orf32 homolog	0.0552382	21.7719	0.373002	0.716775	0.800159	-7.44768
B1WC97	BTB/POZ domain-containing protein KCTD7	0.0127275	22.7278	0.180987	0.85992	0.908689	-7.37977
B1WCA1	Fizzy-related protein homolog	-0.518246	20.6517	-2.89502	0.0156507	0.0409429	-4.1638
B2DD29	Serine/threonine-protein kinase BRSK1	-0.345592	26.1286	-4.73502	0.000753965	0.00388909	-1.02764
B2GUV7	Eukaryotic translation initiation factor 5B	-0.535052	24.5098	-0.651744	0.528965	0.644996	-7.30281
B2GUW3	Histone deacetylase 11	0.078756	27.0524	0.720439	0.487422	0.60854	-7.25349
B2GUW8	Mcart1l protein	-0.478673	18.8254	-2.39373	0.0372438	0.0818096	-5.01277
B2GUX8	SH3 domain-binding protein 5	-0.382949	21.6248	-2.11456	0.0600208	0.119388	-5.44709
B2GUY0	Endoplasmic reticulum mannosyl-oligosaccharide 1,2-alpha-mannosidase	-0.154911	21.9217	-1.46059	0.17421	0.275792	-6.40641
B2GUZ1	Ubiquitin carboxyl-terminal hydrolase 4	-0.367812	23.4248	-3.75971	0.00359154	0.0129535	-2.68195
B2GUZ3	Monofunctional C1-tetrahydrofolate synthase, mitochondrial	-0.170427	27.0303	-1.8958	0.086622	0.159379	-5.81117
B2GUZ5	F-actin-capping protein subunit alpha-1	-0.640539	26.5292	-4.12294	0.00197896	0.0081712	-2.01079
B2GUZ7	Tubulin-specific chaperone C	-0.663895	24.67	-4.49991	0.00108559	0.00519699	-1.42585
B2GV06	Succinyl-CoA:3-ketoacid coenzyme A transferase 1, mitochondrial	-0.426712	26.7248	-5.48686	0.000247778	0.00161587	0.211819
B2GV14	Taxilin alpha	-0.248232	23.9148	-0.899775	0.388971	0.51161	-7.10417
B2GV15	Dihydrolipoamide acetyltransferase component of pyruvate dehydrogenase complex	0.137009	28.8813	1.92444	0.0825978	0.153678	-5.67316
B2GV22	Phosphatidylserine synthase 2	-0.0487641	24.3695	-0.543048	0.598753	0.70628	-7.35919
B2GV24	E3 UFM1-protein ligase 1	-0.151881	24.5387	-1.6354	0.132385	0.221546	-6.19855
B2GV38	Ubiquitin-like protein 4A	-0.093994	24.5124	-0.797798	0.443149	0.564064	-7.17832
B2GV41	Ubiquitin carboxyl-terminal hydrolase 39	-0.553524	23.1888	-3.96987	0.00253897	0.00989426	-2.30995
B2GV53	Solute carrier family 25 member 32	-0.0853758	22.0272	-0.495254	0.630907	0.734182	-7.31216
B2GV54	Neutral cholesterol ester hydrolase 1	0.184821	25.8394	1.77433	0.105783	0.186293	-6.02458
B2GV55	E2 ubiquitin-conjugating enzyme	-0.219334	24.9253	-2.89623	0.0156179	0.0408907	-4.14417
B2GV65	HIG1 hypoxia inducible domain family, member 2A	NA	NA	NA	NA	NA	NA
B2GV71	Arginine-hydroxylase NDUFAF5, mitochondrial	-0.324836	22.1244	-3.32349	0.00749151	0.0230405	-3.31328
B2GV72	Carbonyl reductase [NADPH] 3	NA	NA	NA	NA	NA	NA
B2GV73	Actin-related protein 2/3 complex subunit 3	-0.730763	26.6354	-5.45981	0.000257539	0.00166256	0.0796076
B2GV87	Receptor-type tyrosine-protein phosphatase epsilon	-0.40683	24.6171	-5.75565	0.000169726	0.00123057	0.622244
B2GV94	Fam134c protein	0.106903	25.0092	1.0679	0.310168	0.430728	-6.89548
B2GV96	Coiled-coil domain-containing protein 115	-0.163352	23.7255	-0.743051	0.474202	0.595525	-7.22643
B2GVB9	FERM domain containing kindlin 3	1.30034	24.9481	6.67521	5.00978757017778e-05	0.000517246	1.84646
B2RYB8	Integrin beta	0.672545	24.3299	4.05621	0.00220526	0.00886548	-2.17591
B2RYC1	Pre-mRNA-processing factor 17	NA	NA	NA	NA	NA	NA
B2RYD0	Ubiquitin-conjugating enzyme E2 G2	NA	NA	NA	NA	NA	NA
B2RYD7	Dolichyl-diphosphooligosaccharide--protein glycosyltransferase subunit STT3B	0.103996	25.0606	0.889087	0.394423	0.51602	-7.11387
B2RYE8	Divergent protein kinase domain 1A	-0.0553454	22.1105	-0.276189	0.787913	0.853484	-7.46654
B2RYF7	WASH complex subunit 1	-0.0984098	23.1204	-1.07961	0.305161	0.425361	-6.90869
B2RYG5	TATA-box binding protein associated factor 15	NA	NA	NA	NA	NA	NA
B2RYG6	Ubiquitin thioesterase OTUB1	-0.733568	27.3558	-7.96696	1.07656755232503e-05	0.000181062	3.47467
B2RYG8	Elongator complex protein 6	-0.785957	23.5701	-2.61326	0.0254914	0.0601607	-4.67064
B2RYI0	WD repeat-containing protein 91	0.0996787	24.2275	0.231462	0.821529	0.879905	-7.48358
B2RYI2	Signal recognition particle subunit SRP68	-0.21585	24.3184	-2.2472	0.0478909	0.0995351	-5.28602
B2RYJ4	L-aminoadipate-semialdehyde dehydrogenase-phosphopantetheinyl transferase	-0.347969	22.6597	-4.43449	0.00120315	0.00560855	-1.45934
B2RYL4	Armadillo repeat-containing protein 6	-0.0953295	26.3355	-0.945378	0.366303	0.489144	-7.06144
B2RYM0	Protein angel homolog 1	NA	NA	NA	NA	NA	NA
B2RYM5	Lys-63-specific deubiquitinase BRCC36	-0.173288	24.41	-1.90885	0.0847667	0.157073	-5.8257
B2RYM6	Zc3hc1 protein	-0.751859	20.2456	-6.18566	9.45956494473361e-05	0.00081406	1.21844
B2RYN0	Phosphoacetylglucosamine mutase	-1.01428	25.8967	-10.6711	7.33394954520834e-07	3.74970172347412e-05	6.32773
B2RYN1	protein-ribulosamine 3-kinase	-0.795251	25.2929	-12.3937	1.76053002200883e-07	1.54130785899431e-05	7.84635
B2RYN2	F-box only protein 31	-0.166703	22.4563	-1.40016	0.191116	0.29711	-6.52216
B2RYN3	Eukaryotic translation elongation factor 1 epsilon-1	-0.356492	25.2478	-2.26028	0.0468318	0.0981318	-5.24814
B2RYN7	Spastin	-0.296261	25.5547	-2.55139	0.0283716	0.0657205	-4.72624
B2RYP0	Ras homolog family member C	-0.434851	25.4648	-0.723751	0.485472	0.606817	-7.251
B2RYP3	Fam91a1 protein	-0.2282	27.2592	-1.66244	0.126778	0.214406	-6.19217
B2RYS2	Cytochrome b-c1 complex subunit 7	0.462474	28.8065	3.72203	0.00382408	0.01354	-2.74297
B2RYT0	Mitochondrial ribosomal protein S21	0.24145	22.8198	1.76733	0.106998	0.187916	-6.01725
B2RYT4	28S ribosomal protein S14, mitochondrial	-0.319454	22.158	-2.2652	0.0464389	0.0974044	-5.25162
B2RYT9	Translational activator of cytochrome c oxidase 1	-0.402865	23.0729	-2.99312	0.0132104	0.0359574	-4.01386
B2RYU6	Trafficking protein particle complex subunit 2-like protein	-0.0130891	25.0317	-0.147914	0.885291	0.924304	-7.49778
B2RYU7	Cbx5 protein	NA	NA	NA	NA	NA	NA
B2RYU8	LYR motif-containing protein 1	-0.156587	24.4349	-1.05776	0.314551	0.435411	-6.93792
B2RYW8	MICOS complex subunit Mic10	-0.486731	25.1119	-5.29977	0.000324374	0.00198692	-0.155114
B2RYW9	Oxaloacetate tautomerase Fahd2a, mitochondrial	-0.226578	26.4583	-1.21811	0.250585	0.365887	-6.77237
B2RYX1	Complex III subunit 9	0.0900185	28.5734	0.562433	0.585958	0.69607	-7.36009
B2RZ27	SH3 domain-binding glutamic acid-rich-like protein 3	-0.835779	27.025	-5.89833	0.00013941	0.00106194	0.810022
B2RZ33	Cytoplasmic protein	-0.715618	26.8593	-5.85261	0.000148439	0.00111608	0.682445
B2RZ37	Receptor expression-enhancing protein 5	-0.118845	27.6157	-1.1319	0.283562	0.402453	-6.87001
B2RZ38	Ras-related GTP-binding protein	NA	NA	NA	NA	NA	NA
B2RZ44	N-alpha-acetyltransferase 20	-0.868413	23.9886	-7.162	2.74343181596109e-05	0.000347882	2.50908
B2RZ66	Signal recognition particle 19 kDa protein	NA	NA	NA	NA	NA	NA
B2RZ77	Dermatopontin	-0.614384	24.0003	-0.674716	0.514845	0.633495	-7.28682
B2RZ78	Vacuolar protein sorting-associated protein 29	-0.93382	25.1373	-5.58589	0.000215284	0.00145865	0.273239
B2RZ79	Iron-sulfur cluster assembly enzyme ISCU	-0.739505	25.3861	-9.22444	2.85307254044201e-06	7.76285311482206e-05	4.88399
B2RZ87	Myeloid-associated differentiation marker-like protein 2	-0.0183137	20.0849	-0.117633	0.908641	0.939056	-7.49796
B2RZ97	E3 ubiquitin-protein ligase KCMF1	-0.473883	23.0262	-2.72409	0.02104	0.0518061	-4.4601
B2RZC0	Aig1 protein	0.0117247	22.7826	0.0506527	0.96058	0.977587	-7.51368
B2RZC9	Dolichyl-diphosphooligosaccharide--protein glycosyltransferase subunit KCP2	0.103517	23.5375	0.751999	0.469034	0.590427	-7.22458
B2RZD1	Protein transport protein Sec61 subunit beta	-0.125299	25.5053	-1.58403	0.143644	0.236849	-6.18289
B2RZD7	LYR motif-containing protein 9	-0.232609	23.4128	-1.6996	0.119423	0.20462	-6.12779
B3DMA0	Tumor protein p53-inducible protein 11	-0.00518551	23.839	-0.0431144	0.966442	0.981492	-7.52409
B3DMA2	Acyl-CoA dehydrogenase family member 11	-0.1811	24.644	-1.63569	0.132323	0.221546	-6.2156
B3GNI6	Septin-11	-0.577481	27.2061	-5.12351	0.000419998	0.00243797	-0.40784
B4F765	Intraflagellar transport protein 27 homolog	0.0533065	22.5948	0.423963	0.680387	0.77208	-7.40212
B4F766	Dymeclin	-0.204941	23.987	-2.30411	0.0434445	0.0923973	-5.1265
B4F767	E3 ubiquitin-protein ligase	-0.224746	20.8494	-2.07946	0.0636915	0.125046	-5.50479
B4F774	Ganglioside-induced differentiation-associated protein 1-like 1	-0.246882	26.5301	-1.36971	0.200149	0.308527	-6.58802
B4F777	High mobility group nucleosome-binding domain-containing protein 5	NA	NA	NA	NA	NA	NA
B4F778	Replication factor C subunit 4	-0.0611631	22.4821	-0.460161	0.655046	0.754373	-7.41589
B4F779	DCC-interacting protein 13-beta	-0.212366	24.6942	-1.99108	0.0739015	0.140567	-5.69792
B4F786	CD2 antigen cytoplasmic tail-binding protein 2	-0.366805	22.8049	-4.24061	0.00163737	0.00709936	-1.85752
B4F795	Choline transporter-like protein 2	-0.0533159	26.5918	-0.40326	0.695073	0.783292	-7.43207
B4F7A1	Complex III assembly factor LYRM7	-0.247569	23.613	-1.2282	0.246935	0.36188	-6.74663
B4F7A3	Galectin	-1.09111	23.8228	-8.89567	3.97970169831841e-06	9.45512028027991e-05	4.5071
B4F7B7	Dual specificity protein phosphatase 15	-0.181182	26.0121	-1.72673	0.114296	0.197537	-6.09916
B4F7C7	Heme-binding protein 1	-0.558565	23.8661	-2.68406	0.0225506	0.0546949	-4.52984
B4F7D7	Ethanolaminephosphotransferase 1	0.128537	25.7049	1.46294	0.173578	0.274997	-6.3863
B4F7E7	Protein PALS1	-0.111608	23.8955	-0.435373	0.672352	0.766637	-7.42781
B4F7E8	Protein Niban 2	0.302387	24.6589	2.68704	0.0224342	0.0545161	-4.5057
B4F7F3	Splicing regulator ARVCF	-0.308099	23.7783	-3.17322	0.00968849	0.0281707	-3.67075
B5D5N9	Cationic amino acid transporter 2	0.0266304	24.3786	0.232586	0.820679	0.879437	-7.48596
B5DEG8	SEC24 homolog C, COPII coat complex component	-0.604842	25.0078	-5.93719	0.000132201	0.00102164	0.808362
B5DEH0;Q5U2Z2	LIM domain-containing protein 1	0.551827	18.766	1.20379	0.255839	0.372367	-6.78308
B5DEH2	Erlin-2	-0.0449139	26.0645	-0.279793	0.785224	0.851084	-7.48755
B5DEH4	UDP-N-acetylhexosamine pyrophosphorylase-like protein 1	-0.787736	26.8185	-4.40326	0.00126392	0.00580216	-1.59029
B5DEH7	Complement C1r subcomponent	NA	NA	NA	NA	NA	NA
B5DEI0	Pcyox1l protein	0.300907	25.5733	3.46745	0.00586565	0.019097	-3.15908
B5DEJ6	Thiamine pyrophosphokinase	-1.05989	22.0912	-2.53167	0.0293557	0.0674864	-4.80981
B5DEK0	Regulation of nuclear pre-mRNA domain-containing protein	-0.304568	23.1904	-3.35394	0.00711265	0.0222066	-3.30463
B5DEL8	NADH dehydrogenase [ubiquinone] iron-sulfur protein 5	0.265813	27.7583	3.10548	0.0108846	0.0308075	-3.75229
B5DEM7	Transcription elongation factor SPT4	NA	NA	NA	NA	NA	NA
B5DEN9	Vacuolar protein sorting-associated protein 28 homolog	-0.228583	24.9918	-1.768	0.10688	0.187812	-6.02065
B5DEP5	Activating signal cointegrator 1	-0.171105	22.0357	-1.87208	0.0900908	0.164318	-5.86838
B5DEQ3	Xaa-Pro aminopeptidase 3	-0.347889	24.9703	-3.45259	0.00601519	0.0195143	-3.12348
B5DEQ4	Small nuclear ribonucleoprotein polypeptide B2	-0.364764	23.7505	-1.72353	0.114891	0.198344	-6.09157
B5DEX3	Copine-8	0.199385	24.2499	1.24238	0.241878	0.356595	-6.74341
B5DEX8	MOB kinase activator 3A	-0.0468923	22.2663	-0.281727	0.783781	0.85067	-7.45341
B5DEZ3	Coiled-coil domain containing 126	NA	NA	NA	NA	NA	NA
B5DEZ6	Glucosamine-6-phosphate isomerase	-0.986842	25.1607	-8.43307	6.46456889917011e-06	0.000126264	4.05598
B5DF07	Mitochondrial ribonuclease P catalytic subunit	-0.0793904	21.3604	-0.522432	0.612517	0.717781	-7.29655
B5DF13	Tripartite motif-containing protein 59	-0.043088	22.0224	-0.410063	0.690233	0.77924	-7.34564
B5DF14	Leucine-rich repeat LGI family, member 2	0.155038	25.3711	1.87681	0.0893885	0.16313	-5.8748
B5DF21	Protein Smaug homolog 1	-0.0166966	22.3326	-0.0655964	0.948966	0.968824	-7.50973
B5DF24	Uridine-cytidine kinase	-0.33124	23.2496	-3.44899	0.00605196	0.0196004	-3.20983
B5DF41	Syntaphilin	-0.300866	25.6003	-1.50404	0.162862	0.261718	-6.34415
B5DF45	TNF receptor-associated factor 6	-0.712285	22.4942	-2.39814	0.0369619	0.0812602	-5.00524
B5DF51	ER membrane protein complex subunit 5	0.649743	22.5259	2.37874	0.038217	0.0835597	-5.04465
B5DF55	Signal transducing adaptor molecule	-0.561485	25.9022	-1.83912	0.0951245	0.171347	-5.93203
B5DF89	Cullin-3	-0.287703	26.0185	-2.42727	0.0351532	0.0781266	-4.96851
B5DF91	ELAV-like protein 1	-0.205355	27.6258	-1.79159	0.102842	0.18231	-5.96044
B5DF93	Protein PAT1 homolog 1	-0.0162943	24.717	-0.128739	0.900065	0.934838	-7.49999
B5DFC3	Protein transport protein SEC23	-0.488599	26.2277	-4.81658	0.000665617	0.00353973	-0.918683
B5DFC6	Glucosamine-6-phosphate isomerase	-0.745083	24.1259	-6.78067	4.38623377530993e-05	0.000469555	2.00829
B5DFC8	Eukaryotic translation initiation factor 3 subunit C	-0.281788	26.2729	-2.68538	0.0224991	0.0546113	-4.50381
B5DFC9	Nidogen-2	-0.00379356	26.3196	-0.0294307	0.977089	0.987128	-7.45456
B5DFD1	NudC domain-containing protein 1	-0.855791	22.4375	-6.86087	3.968224178466e-05	0.000440294	2.08035
B5DFE0	MAGUK p55 subfamily member 2	-0.0418233	26.8763	-0.305933	0.765803	0.837339	-7.45816
B5DFF4	VPS37C subunit of ESCRT-I	-0.385928	24.1726	-3.55915	0.00502412	0.0169263	-2.84981
B5DFG5	Septin	-0.589832	27.3743	-4.79037	0.000692745	0.0036409	-0.954836
B5DFI3	AP complex subunit sigma	-0.699313	22.8321	-3.16136	0.00988763	0.02864	-3.7105
B5DFJ0	Solute carrier family 7, member 4	0.471555	20.8324	1.79145	0.102865	0.18231	-6.00359
B5DFJ4	Vacuolar protein sorting-associated protein 18 homolog	0.0943176	25.4282	1.10089	0.296223	0.415714	-6.87087
B5DFK6	AP-3 complex subunit delta-1	-0.570943	25.6203	-7.63445	1.57062138762614e-05	0.000232303	3.13738
B5DFL9	SEC14 domain and spectrin repeat-containing protein 1	-0.355532	25.9655	-3.66231	0.00422519	0.0146836	-2.82644
B5DFN2	S-adenosylhomocysteine hydrolase-like protein 1	-0.52914	29.6995	-5.38697	0.000285926	0.00179328	-0.0264076
B5DFN3	Ubiquinol-cytochrome-c reductase complex assembly factor 2	0.107303	26.3073	0.867438	0.405629	0.527549	-7.12979
C0HLM6	Small integral membrane protein 20	-0.310667	24.0053	-2.79514	0.0186042	0.0470702	-4.30546
C6K2K4	Neuropilin and tolloid-like protein 2	NA	NA	NA	NA	NA	NA
C9WPN6	Eukaryotic translation initiation factor 2 subunit 3, Y-linked	-0.584175	26.0565	-5.75888	0.000168967	0.00122852	0.525673
D0RB01	Ubiquitin carboxyl-terminal hydrolase 12	0.129252	24.8375	1.36557	0.201404	0.310013	-6.53183
D2XV59	GTP-binding protein 1	-0.111778	23.4333	-1.26426	0.234238	0.349198	-6.68403
D3Z7Z4	Lipoyl amidotransferase LIPT1, mitochondrial	-0.389064	19.9732	-2.14316	0.0571789	0.115132	-5.44382
D3Z7Z5	RAN binding protein 10	-0.188298	23.4929	-1.9472	0.0795254	0.148959	-5.76109
D3Z841	Butyrophilin like 10	NA	NA	NA	NA	NA	NA
D3Z863	CWF19-like protein 1	NA	NA	NA	NA	NA	NA
D3Z881	TBC1 domain family member 4	-0.37385	23.3959	-4.12373	0.00197644	0.00817041	-2.05507
D3Z895	Layilin	NA	NA	NA	NA	NA	NA
D3Z898	Deoxynucleoside triphosphate triphosphohydrolase SAMHD1	-0.0793327	23.5066	-0.408002	0.691697	0.780204	-7.25424
D3Z8A4	TRPM8 channel-associated factor 1	-0.521862	22.5717	-3.06561	0.0116581	0.0325215	-3.85357
D3Z8B2	Nuclear pore complex protein Nup133	0.111	25.1885	0.90662	0.385507	0.507995	-7.0979
D3Z8B6	Protein ABHD15	-1.12708	20.1209	-2.77835	0.0191529	0.0482194	-4.36148
D3Z8D3	BLOC-1 related complex subunit 8	0.523963	25.0958	1.69941	0.119459	0.204627	-6.13894
D3Z8E0	Ribosomal protein S6 kinase	-0.0780828	24.4997	-0.543115	0.598708	0.70628	-7.31783
D3Z8E2	Semaphorin 3E	0.603221	21.3399	2.71539	0.0213595	0.0524628	-4.4693
D3Z8E6	Calmodulin-regulated spectrin-associated protein 1	-0.409365	25.6503	-2.43072	0.0349447	0.0777844	-4.98058
D3Z8F6	DENN domain containing 1B	-0.343681	21.8018	-1.91642	0.0837064	0.155378	-5.81403
D3Z8F7	glycerol kinase	NA	NA	NA	NA	NA	NA
D3Z8L5	Pumilio homolog 1	-0.588166	22.6893	-2.74182	0.0204038	0.0505232	-4.4494
D3Z8L7	Ras-related protein R-Ras	-0.195807	26.6586	-2.0159	0.0708883	0.136009	-5.64486
D3Z8Q5	Tumor suppressor 2, mitochondrial calcium regulator	-0.0754609	22.2918	-0.53074	0.606951	0.712925	-7.37851
D3Z8Q6	Poly [ADP-ribose] polymerase	0.112964	21.3651	0.909384	0.384114	0.507211	-7.06931
D3Z8Q7	Cytosolic iron-sulfur assembly component 2B	-0.485931	22.4806	-3.33403	0.00735816	0.0227179	-3.3971
D3Z8W5	E2 ubiquitin-conjugating enzyme	-0.778332	27.2911	-6.57077	5.72256447254753e-05	0.000559219	1.68213
D3Z8X6	E3 ubiquitin-protein ligase	-0.313727	23.7432	-1.60611	0.138705	0.23049	-6.24638
D3Z8X7	Centrosomal protein of 104 kDa	-0.0514427	21.8056	-0.205793	0.840998	0.893718	-7.50298
D3Z914	SOSS complex subunit C	NA	NA	NA	NA	NA	NA
D3Z916	Ubiquitin carboxyl-terminal hydrolase MINDY	-0.804252	22.5966	-4.23421	0.00165426	0.00715317	-1.82262
D3Z937	High mobility group protein 20A	NA	NA	NA	NA	NA	NA
D3Z941	Methionine--tRNA ligase, cytoplasmic	-0.403624	26.1834	-2.78705	0.0188663	0.0475828	-4.37157
D3Z945	Carnosine synthase 1	-0.62224	25.4111	-7.23102	2.52470375470351e-05	0.00032729	2.61346
D3Z946	Transmembrane protein 70	0.0420301	24.0473	0.342867	0.738653	0.817726	-7.42125
D3Z952	Microfibril associated protein 2	-1.2912	23.3392	-2.14751	0.0567583	0.114611	-5.43337
D3Z955	Phosphoglucomutase 2-like 1	0.16178	24.4721	0.554466	0.591199	0.700335	-7.29922
D3Z956	Retinaldehyde-binding protein 1	-0.893315	25.7063	-4.96081	0.000535209	0.00293104	-0.673234
D3Z981	Plexin-A1	0.05588	25.7747	0.598886	0.562301	0.675635	-7.31681
D3Z9C0	GATOR2 complex protein MIOS	0.42495	24.8966	3.97343	0.0025242	0.00984268	-2.29053
D3Z9D0	KIAA1549 homolog	-0.318303	19.6596	-0.636344	0.538557	0.654672	-7.31324
D3Z9D2	FYVE and coiled-coil domain-containing protein 1	1.37093	22.3419	2.83061	0.017496	0.0447544	-4.25141
D3Z9E1	EMILIN-1	-2.29906	22.7497	-3.32408	0.00748395	0.0230284	-3.41606
D3Z9E6	Cleavage and polyadenylation specificity factor subunit 2	-0.190109	23.7874	-1.26193	0.23504	0.349905	-6.62419
D3Z9H2	Hyaluronan and proteoglycan link protein 4	-0.0781211	26.0115	-0.424008	0.680356	0.77208	-7.43306
D3Z9I0	Transmembrane protein 145	-0.456915	19.8246	-2.79946	0.0184655	0.0468525	-4.35012
D3Z9I1	Cytochrome c oxidase assembly factor 3	0.0961372	25.7394	0.503256	0.625464	0.729575	-7.39367
D3Z9K2	Large ribosomal subunit protein mL54	NA	NA	NA	NA	NA	NA
D3Z9K9	Glycerophosphodiester phosphodiesterase domain containing 2	0.0694095	24.8593	0.337769	0.74238	0.819864	-7.45805
D3Z9L0	Acylglycerol kinase, mitochondrial	0.350285	25.6285	3.25227	0.00846083	0.0253508	-3.55822
D3Z9L5	WD repeat-containing protein 11	-0.157418	24.4469	-1.29474	0.223926	0.337364	-6.66696
D3Z9R2	Methyltransferase-like protein 22	-0.128458	21.2005	-0.800645	0.441571	0.562952	-7.1333
D3Z9R6	Erythroblast membrane associated protein (Scianna blood group)	NA	NA	NA	NA	NA	NA
D3Z9R8	ATP synthase subunit ATP5MPL, mitochondrial	-0.757065	27.9397	-3.9133	0.00278598	0.0106522	-2.41883
D3ZA22	E3 ubiquitin-protein ligase TRIM47	0.0629669	20.9761	0.30598	0.765768	0.837339	-7.4796
D3ZA38	Myosin-binding protein C, fast-type	NA	NA	NA	NA	NA	NA
D3ZA45	Autophagy related 13	-0.263471	20.1582	-1.22021	0.249823	0.364942	-6.75595
D3ZA46	Gem-interacting protein	0.982756	19.2106	3.14309	0.010203	0.0293331	-3.75246
D3ZA55	Ecdysoneless cell cycle regulator	-0.757305	20.902	-1.33901	0.209617	0.319957	-6.62659
D3ZA72	NIPA-like domain containing 4	-0.218086	23.5733	-1.2371	0.243751	0.358283	-6.73408
D3ZA85	NFU1 iron-sulfur cluster scaffold homolog, mitochondrial	-0.724416	24.8984	-2.27255	0.0458587	0.0964723	-5.24427
D3ZA93	Acyl-coenzyme A thioesterase 13	-0.276928	24.6427	-2.98577	0.013379	0.0363387	-4.0002
D3ZAA9	MAGUK p55 subfamily member 2	-0.285392	26.8496	-2.42434	0.0353309	0.0783754	-4.95513
D3ZAF6	ATP synthase F(0) complex subunit f, mitochondrial	0.134937	30.0238	0.87025	0.404162	0.526176	-7.05488
D3ZAF7	TBC1 domain family, member 2B	NA	NA	NA	NA	NA	NA
D3ZAI6	5'-nucleotidase domain containing 3	-0.340617	25.9238	-2.74756	0.020202	0.0502376	-4.41953
D3ZAL7	GRB2-associated binding protein 1	-0.195467	24.1425	-1.13775	0.281222	0.399664	-6.85069
D3ZAN3	Neutral alpha-glucosidase AB	0.1984	27.8728	2.29937	0.0437992	0.0929661	-5.15587
D3ZAN4	Solute carrier family 35 member B4	-0.00311369	24.8074	-0.0311148	0.975778	0.986725	-7.47912
D3ZAN9	PRELI domain containing 3A	0.185571	25.9748	1.17761	0.265674	0.383712	-6.81292
D3ZAP9	Glycerol-3-phosphate dehydrogenase [NAD(+)]	-0.713536	25.2963	-5.82943	0.000153253	0.00114154	0.648449
D3ZAQ0	FUN14 domain-containing protein 2	-0.148088	25.3842	-1.11423	0.290725	0.409527	-6.88935
D3ZAQ4	Proteasome assembly chaperone 2	0.198147	24.5268	0.302193	0.768572	0.839074	-7.4617
D3ZAQ9	DNA excision repair protein ERCC-1	-0.625192	21.479	-3.21185	0.00906725	0.0266544	-3.6221
D3ZAR1	Low density lipoprotein receptor adapter protein 1	-0.782775	23.8199	-3.68765	0.00404988	0.0142057	-2.79053
D3ZAS2	Small G protein signaling modulator 1	-0.00874509	24.3892	-0.119174	0.90745	0.938579	-7.41816
D3ZAS8	Squamous cell carcinoma antigen recognized by T-cells 3	-0.379037	22.8754	-3.21133	0.00907526	0.0266544	-3.62086
D3ZAW2	Phosphatidylserine decarboxylase proenzyme, mitochondrial	1.10065	23.948	2.09378	0.0621687	0.122819	-5.49848
D3ZAW4	(Lyso)-N-acylphosphatidylethanolamine lipase	-0.797904	29.726	-5.20057	0.000374932	0.00221051	-0.205386
D3ZAX5	Calcium homeostasis endoplasmic reticulum protein	0.431226	22.9036	1.69177	0.12094	0.206602	-6.10466
D3ZAY8	Pinin	0.126013	22.7707	1.2026	0.256281	0.37281	-6.74099
D3ZAZ0	Eukaryotic translation initiation factor 3 subunit M	-0.164672	26.5817	-1.7704	0.106464	0.187337	-6.0021
D3ZAZ5	Breast cancer anti-estrogen resistance protein 3 homolog	-0.155605	21.9087	-1.25436	0.237668	0.352913	-6.46877
D3ZB51	Protein turtle homolog B	0.121204	22.0107	0.908777	0.38442	0.507211	-7.07274
D3ZB65	BRCA2 and CDKN1A interacting protein	-0.781869	21.2489	-8.12956	8.98837167913475e-06	0.000160099	3.67826
D3ZB81	ADP/ATP translocase	0.486494	22.5284	1.4601	0.17434	0.275819	-6.47103
D3ZBB3	Transmembrane protein 47	-0.0358146	18.2652	-0.0695046	0.945931	0.966807	-7.51561
D3ZBE5	Serine/threonine-protein kinase Nek7	-0.471876	24.639	-4.99323	0.000509813	0.00283077	-0.559775
D3ZBE8	UPF3B, regulator of nonsense mediated mRNA decay	-0.298452	22.2258	-1.35161	0.205687	0.315163	-6.61083
D3ZBG6	peptidyl-tRNA hydrolase	-0.909357	21.0005	-3.78489	0.0034444	0.0125217	-2.61261
D3ZBH5	Serine/threonine-protein kinase LMTK2	-0.446383	21.9538	-1.92183	0.0829575	0.154212	-5.79561
D3ZBL6	Nucleoporin 160	-0.00185944	22.9722	-0.0129134	0.989946	0.993521	-7.50259
D3ZBM3	Ferrochelatase	-0.580048	25.4186	-2.5687	0.0275348	0.064201	-4.73059
D3ZBM7	E3 ubiquitin-protein ligase HACE1	0.494459	21.8235	1.85364	0.0928755	0.168102	-5.85178
D3ZBN0	Histone H1.5	1.05671	25.722	6.48618	6.37993656184231e-05	0.000604062	1.56171
D3ZBN4	Ergosterol biosynthesis 28 homolog	-0.121613	21.6283	-0.251706	0.806263	0.867479	-7.49604
D3ZBP2	Paired amphipathic helix protein Sin3a	NA	NA	NA	NA	NA	NA
D3ZBP3	Exosome complex component RRP4	-0.421643	20.3116	-0.991838	0.344202	0.465762	-6.9694
D3ZBP4	[F-actin]-monooxygenase MICAL1	-0.465784	23.284	-3.00185	0.0130129	0.0355561	-3.99866
D3ZBS9	SWI/SNF related, matrix associated, actin dependent regulator of chromatin, subfamily d, member 1	0.0408948	23.8554	0.325064	0.751696	0.827293	-7.45049
D3ZBT9	Protein phosphatase 6, regulatory subunit 3	-0.00317495	25.6787	-0.0381744	0.970285	0.983052	-7.51586
D3ZBW3	Transmembrane protein 201	0.00590147	26.5491	0.0412518	0.967891	0.982339	-7.50161
D3ZBW5	Small membrane A-kinase anchor protein	-0.0548655	24.7534	-0.147552	0.88557	0.924311	-7.49102
D3ZBX9	Coiled-coil domain containing 92	-0.266916	24.8534	-2.5477	0.0285534	0.0660349	-4.78254
D3ZBZ6	Protein dispatched homolog 2	0.637399	23.3	5.44382	0.000263503	0.00169081	0.0690345
D3ZC01	Retinoblastoma-binding protein 5	NA	NA	NA	NA	NA	NA
D3ZC15	Capping protein regulator and myosin 1 linker 2	-0.791174	23.6411	-4.89545	0.000590578	0.00319052	-0.79617
D3ZC55	Heat shock 70 kDa protein 12A	-0.15939	29.5343	-1.84338	0.0944609	0.170385	-5.92561
D3ZC63	UMP-CMP kinase 2, mitochondrial	-0.41112	25.2754	-2.41637	0.0358193	0.0792388	-4.96205
D3ZC81	Peroxisome biogenesis factor 10	-0.163686	23.8812	-1.25045	0.239038	0.353878	-6.72024
D3ZC96	Tetratricopeptide repeat protein 39B	-0.120969	26.2765	-1.0499	0.317982	0.439445	-6.95539
D3ZCA0	Pyridoxal phosphate homeostasis protein	-0.675607	26.4424	-8.96969	3.68926571584716e-06	8.99727979054884e-05	4.65057
D3ZCD2	Purine nucleoside phosphorylase LACC1	NA	NA	NA	NA	NA	NA
D3ZCE5	G-protein signaling modulator 2	NA	NA	NA	NA	NA	NA
D3ZCF8	ATP-binding cassette, subfamily A (ABC1), member 8a	-0.979424	26.9313	-0.690375	0.50535	0.625487	-7.27563
D3ZCG2	Kinesin-like protein KIF21A	-0.479152	26.718	-5.21096	0.000369263	0.00218953	-0.29228
D3ZCG9	Integrin alpha-3	0.381078	23.6306	3.66357	0.00421626	0.0146685	-2.82794
D3ZCI2	Sodium/hydrogen exchanger	0.523062	25.2693	3.52902	0.00528588	0.01765	-3.08047
D3ZCI9	Myosin light chain 10	NA	NA	NA	NA	NA	NA
D3ZCJ3	Major facilitator superfamily domain-containing protein 6	0.259656	28.0905	3.28907	0.00794492	0.0240987	-3.44048
D3ZCK2	NF-kappa-B inhibitor-interacting Ras-like protein 2	-0.444148	23.3999	-2.27255	0.0458582	0.0964723	-5.22274
D3ZCL3	U1 small nuclear ribonucleoprotein C	-0.786936	23.8182	-5.55298	0.000225546	0.00151255	0.223005
D3ZCM3	ATP-binding cassette subfamily G member 4	NA	NA	NA	NA	NA	NA
D3ZCN1	MOB kinase activator 3B	-0.813992	21.5593	-6.22436	8.9857520622208e-05	0.000783464	1.2318
D3ZCQ2	GDP-Man:Man(3)GlcNAc(2)-PP-Dol alpha-1,2-mannosyltransferase	-0.188946	27.2339	-0.658666	0.524686	0.641774	-7.27273
D3ZCR5	La ribonucleoprotein 6, translational regulator	-0.206817	23.7276	-1.67177	0.124895	0.211838	-6.13629
D3ZCS3	Poly(rC)-binding protein 4	-0.333772	24.0466	-3.14273	0.0102093	0.0293364	-3.75309
D3ZCT5	Paladin	-0.464936	23.8651	-3.18521	0.00949102	0.0276973	-3.67899
D3ZCT7	Protein transport protein SEC23	0.0194528	24.0299	0.145596	0.887075	0.924714	-7.44458
D3ZCU8	RAB33A, member RAS oncogene family	-0.143721	24.4438	-1.23649	0.243967	0.358517	-6.7217
D3ZCW5	Mannosyltransferase	-0.00682041	23.5466	-0.0395971	0.969178	0.982519	-7.51552
D3ZD03	Tyrosine-protein kinase	-0.583769	22.4719	-2.58945	0.0265636	0.0622767	-4.70296
D3ZD05	KN motif and ankyrin repeat domain-containing protein 2	-0.359399	24.8715	-2.90098	0.0154903	0.0405897	-4.06516
D3ZD09	Cytochrome c oxidase subunit 6B1	0.206733	29.3158	0.725125	0.484664	0.606043	-7.24996
D3ZD11	Signal peptidase complex subunit 2	0.120179	26.0334	1.09961	0.296755	0.416187	-6.90425
D3ZD18	Serine/threonine-protein kinase 32A	-0.523706	21.4929	-4.61644	0.000905262	0.0045082	-1.19236
D3ZD31	Macrophage mannose receptor 1	-0.153873	23.9534	-0.707375	0.495164	0.616159	-7.26028
D3ZD47	CBP80/20-dependent translation initiation factor	-0.60978	23.319	-5.28622	0.000330829	0.00201365	-0.142625
D3ZD73	Probable ATP-dependent RNA helicase DDX6	-0.230559	26.2443	-2.54173	0.0288495	0.0665861	-4.75768
D3ZD83	Major facilitator superfamily domain-containing protein 10	-0.0983547	23.1817	-0.899045	0.389341	0.511781	-7.05983
D3ZD89	N(alpha)-acetyltransferase 15, NatA auxiliary subunit	-0.69098	25.6813	-7.56116	1.70973802122338e-05	0.000243572	3.01693
D3ZD97	ATP-dependent RNA helicase DHX15	-0.135927	25.7584	-1.15125	0.27588	0.393824	-6.84008
D3ZDC2	Large neutral amino acids transporter small subunit 4	-0.150801	24.521	-2.25678	0.0471128	0.0984946	-5.14239
D3ZDE4	Deoxyguanosine kinase	-0.478628	24.9432	-5.28043	0.000333632	0.00202684	-0.135695
D3ZDI5	Rho GTPase-activating protein 12	-0.376118	21.699	-3.3545	0.00710586	0.0221963	-3.3704
D3ZDI7	Serine/threonine-protein phosphatase 2A 56 kDa regulatory subunit	-0.217806	24.1123	-2.0498	0.0669593	0.130169	-5.59507
D3ZDI9	Ubiquitin carboxyl-terminal hydrolase	-0.383607	24.032	-4.15661	0.00187419	0.00786471	-1.97125
D3ZDK2	Ubiquitin-conjugating enzyme E2 D1	-0.824983	24.2351	-4.36781	0.00133689	0.00604675	-1.65367
D3ZDK7	Glycerol-3-phosphate phosphatase	-0.837179	25.7674	-8.93279	3.83106581709428e-06	9.22222660876936e-05	4.59362
D3ZDM7	D-aspartate oxidase	0.116145	23.9403	1.11041	0.29229	0.411459	-6.86804
D3ZDQ9	Sarcoglycan, alpha	NA	NA	NA	NA	NA	NA
D3ZDR2	Charged multivesicular body protein 6	-0.161469	23.9805	-1.16433	0.270776	0.388447	-6.75827
D3ZDS2	Macrophage scavenger receptor 1	NA	NA	NA	NA	NA	NA
D3ZDU2	Regulatory-associated protein of mTOR	-0.472955	26.1855	-4.81494	0.000667288	0.00354029	-0.9169
D3ZDW3	TSC22 domain family, member 2	-0.660979	20.3327	-3.59764	0.00470912	0.0159915	-2.90209
D3ZDX5	Plexin-B1	-2.16012	27.1437	-4.03394	0.00228667	0.0091224	-2.20549
D3ZDX7	Large ribosomal subunit protein mL48	-0.205165	23.4631	-1.69174	0.120946	0.206602	-6.14182
D3ZDZ1	Amyloid beta A4 precursor protein-binding family B member 1-interacting protein	NA	NA	NA	NA	NA	NA
D3ZE26	Transmembrane and coiled-coil domain family 2	0.405794	24.1462	0.975073	0.352062	0.47499	-7.0021
D3ZE49	Trafficking protein particle complex subunit 12	0.00887855	23.9511	0.119065	0.907534	0.938579	-7.47494
D3ZE59	Transmembrane protein 115	-0.147097	19.2269	-1.1042	0.294853	0.414428	-6.80402
D3ZE72	Methionine aminopeptidase	-0.584303	24.7644	-5.26308	0.000342173	0.00206695	-0.220666
D3ZE85	DOMON domain-containing protein FRRS1L	-0.0796075	26.4669	-0.539901	0.600843	0.707939	-7.27858
D3ZEE9	Fatty acid desaturase 6	-0.0389842	23.5372	-0.222758	0.828117	0.885181	-7.48202
D3ZEF4	Cullin-7	NA	NA	NA	NA	NA	NA
D3ZEF9	Hexosyltransferase	NA	NA	NA	NA	NA	NA
D3ZEH2	FAD-dependent oxidoreductase domain-containing protein 1	-0.223147	28.7588	-1.90289	0.0856089	0.158102	-5.78916
D3ZEH5	SID1 transmembrane family member 2	0.397973	22.0335	0.557564	0.589158	0.698832	-7.36298
D3ZEI0	Large ribosomal subunit protein eL28	0.548513	25.608	1.10345	0.295161	0.414771	-6.90102
D3ZEI6	Nuclear receptor coactivator 5	0.207396	24.2669	0.774469	0.456215	0.577819	-7.21158
D3ZEJ2	Mitochondrial calcium uniporter regulator 1	-0.628609	20.749	-1.15935	0.272709	0.390694	-6.83951
D3ZEJ6	Ankyrin repeat and SOCS box-containing 13	NA	NA	NA	NA	NA	NA
D3ZEJ9	Similar to human chromosome 17 open reading frame 75	-0.462999	23.5177	-6.86499	3.94791612055982e-05	0.000439567	2.11332
D3ZEM8	Pre-rRNA-processing protein TSR1 homolog	NA	NA	NA	NA	NA	NA
D3ZEN2	glyceraldehyde-3-phosphate dehydrogenase (phosphorylating)	NA	NA	NA	NA	NA	NA
D3ZER6	Transportin 2	-0.316509	24.5433	-3.5259	0.00531379	0.0177062	-3.05904
D3ZES2	Trafficking protein particle complex subunit 6B	0.520556	24.8374	1.63821	0.131791	0.220953	-6.19723
D3ZES7	Plexin-A4	0.137738	24.9269	1.34428	0.207967	0.317829	-6.61433
D3ZET9	Centrosomal protein of 170 kDa	-0.398715	25.8488	-1.83417	0.0959025	0.172457	-5.93951
D3ZEY0	Coiled-coil domain-containing protein 141	-0.420716	25.8872	-2.73451	0.0206639	0.0510289	-4.46232
D3ZEY4	Diacylglycerol kinase theta	-0.627211	23.9584	-6.12045	0.000103198	0.000858266	1.04831
D3ZEZ3	Dehydrogenase/reductase SDR family member 4	NA	NA	NA	NA	NA	NA
D3ZF03	Apoptosis-inducing factor 3	-0.471168	26.7667	-4.12931	0.0019587	0.00811278	-2.04887
D3ZF12	Signal peptidase complex subunit 3	0.336145	24.8906	2.71875	0.0212354	0.0522184	-4.47617
D3ZF13	Acyl carrier protein	-0.710373	26.3558	-1.92991	0.0818503	0.152553	-5.79322
D3ZF19	Transmembrane protein 68	NA	NA	NA	NA	NA	NA
D3ZF26	Tankyrase 1 binding protein 1	1.15484	22.8707	1.29987	0.222226	0.335518	-6.64557
D3ZF39	UDP-N-acetylhexosamine pyrophosphorylase	-0.931559	25.7639	-3.24929	0.00850403	0.0254563	-3.55048
D3ZF45	La ribonucleoprotein 4B	-0.248207	21.6813	-1.01511	0.333506	0.455825	-6.99328
D3ZF58	Rieske domain-containing protein	NA	NA	NA	NA	NA	NA
D3ZF77	Aldo-keto reductase family 1 member C15	-1.31116	21.8037	-6.23737	8.83222536290548e-05	0.000773487	1.21345
D3ZF92	Tumor necrosis factor receptor superfamily member 21	0.790483	22.8446	11.2582	4.41515494613079e-07	2.73066651549215e-05	6.88697
D3ZF97	Endoplasmic reticulum lectin	0.202759	25.2364	1.31978	0.215737	0.327968	-6.65044
D3ZF99	Mitochondrial ribosomal protein L55	0.0447399	22.897	0.270439	0.792211	0.856542	-7.46438
D3ZFB2	Luc7-like protein	-0.481227	23.7993	-3.36714	0.00695455	0.0218518	-3.3508
D3ZFB6	Proline-rich transmembrane protein 2	0.128788	21.934	0.996973	0.341821	0.463718	-6.89006
D3ZFD0	Unconventional myosin-XVIIIa	-0.130533	26.8619	-1.3528	0.205318	0.314824	-6.60384
D3ZFF4	Lysocardiolipin acyltransferase 1	0.29542	24.3531	1.9278	0.0821374	0.152999	-5.79432
D3ZFG5	Myelin P2 protein	-1.2083	26.2646	-2.46559	0.0329046	0.0739429	-4.88568
D3ZFJ3	SH3 domain-binding protein 1	NA	NA	NA	NA	NA	NA
D3ZFJ6	Serine beta-lactamase-like protein LACTB, mitochondrial	0.193983	24.2399	2.08389	0.0632172	0.124391	-5.48825
D3ZFK5	Signal peptidase complex subunit 1	-0.241009	25.2917	-1.02004	0.331274	0.453454	-6.97454
D3ZFK6	Autophagy-related protein 16-1	-0.443435	25.8437	-3.98693	0.00246906	0.00967491	-2.24071
D3ZFK8	FERM, ARHGEF and pleckstrin domain-containing protein 2	-0.560928	19.4393	-2.42138	0.0355118	0.0786949	-4.99629
D3ZFM3	Solute carrier family 35, member F1	1.61872	21.0332	2.46225	0.0330951	0.0742404	-4.89441
D3ZFP7	Protein inscuteable homolog	NA	NA	NA	NA	NA	NA
D3ZFQ3	Iron-sulfur cluster transfer protein NUBPL	0.0852921	23.2684	0.321183	0.754551	0.829309	-7.47443
D3ZFQ8	Cytochrome c1, heme protein, mitochondrial	0.140344	29.3552	1.23878	0.243152	0.357649	-6.69021
D3ZFR9	NADP-retinol dehydrogenase	0.00148891	25.8111	0.00670139	0.994782	0.99681	-7.52553
D3ZFS2	Calmegin	-0.459001	21.8363	-3.04219	0.0121382	0.0336261	-3.86931
D3ZFT1	Replication factor C subunit 1	-1.01389	19.5438	-2.58255	0.0268828	0.0627953	-4.7027
D3ZFU9	Myosin light chain kinase, smooth muscle	-0.701331	25.0957	-6.03909	0.000115127	0.000928471	0.961773
D3ZFY0	Selenide, water dikinase 1	-0.797163	22.8155	-6.32161	7.90408396487457e-05	0.000714498	1.37306
D3ZG07	U6 snRNA-associated Sm-like protein LSm6	-0.696295	23.4875	-7.9991	1.03862992367576e-05	0.000177219	3.5463
D3ZG78	Zinc finger ZZ-type and EF-hand domain containing 1	-0.113503	25.1516	-0.88039	0.398899	0.520703	-7.11837
D3ZG88	Zinc ribbon domain containing 2	-0.359094	24.2293	-1.12599	0.285943	0.404931	-6.85771
D3ZG98	LanC-like protein 3	NA	NA	NA	NA	NA	NA
D3ZGB1	Nuclear factor of activated T-cells 5	NA	NA	NA	NA	NA	NA
D3ZGD0	Gem-associated protein 5	0.056737	24.3826	0.30536	0.766227	0.837373	-7.47196
D3ZGG8	Hermansky-Pudlak syndrome 3 protein homolog	0.229778	22.4796	1.13895	0.280745	0.399075	-6.86224
D3ZGL3	Hedgehog-interacting protein	NA	NA	NA	NA	NA	NA
D3ZGL5	Pre-mRNA-splicing factor 38B	-0.187099	24.1157	-1.97529	0.0758815	0.143564	-5.63425
D3ZGM8	Alpha tocopherol transfer protein like	0.226923	23.3519	1.09063	0.300506	0.420249	-6.91479
D3ZGN2	Copine-5	0.00373125	20.6362	0.0264846	0.979381	0.988195	-7.49858
D3ZGN6	Phospholipase A2, group III	NA	NA	NA	NA	NA	NA
D3ZGN7	F-actin monooxygenase	-1.89143	23.0355	-3.90295	0.0028338	0.0108124	-2.35056
D3ZGQ2	Thymidine kinase 2, mitochondrial	-0.295893	24.2307	-3.37474	0.00686528	0.0215925	-3.29983
D3ZGQ8	Remodeling and spacing factor 1	NA	NA	NA	NA	NA	NA
D3ZGS3	Inositol polyphosphate 5-phosphatase OCRL	0.740004	25.1625	8.35256	7.04892057704071e-06	0.000133147	4.00316
D3ZGS5	Uveal autoantigen with coiled-coil domains and ankyrin repeats	-0.198591	23.1848	-1.36041	0.202979	0.311687	-6.55568
D3ZGW2	AP-1 complex subunit gamma	NA	NA	NA	NA	NA	NA
D3ZGY4	glyceraldehyde-3-phosphate dehydrogenase (phosphorylating)	-0.105103	24.8883	-0.309514	0.763156	0.835302	-7.41761
D3ZH12	Nitric oxide synthase-interacting protein	0.116945	20.422	0.616423	0.551113	0.664809	-7.27657
D3ZH14	Transmembrane and coiled-coil domain family 1	-0.497921	23.3815	-4.48739	0.00110711	0.00527239	-1.40489
D3ZH30	mRNA-capping enzyme	-0.369565	21.5511	-2.29883	0.0438398	0.0930214	-5.17395
D3ZH36	Extracellular leucine-rich repeat and fibronectin type III domain containing 2	-0.0683982	22.5424	-0.539636	0.601019	0.707939	-7.34458
D3ZH41	Cytoskeleton-associated protein 4	0.12938	24.4548	0.884192	0.396938	0.519033	-7.0988
D3ZH92	Kelch-like family member 26	NA	NA	NA	NA	NA	NA
D3ZHA0	Filamin-C	0.116044	29.0013	0.66296	0.522042	0.639765	-7.28788
D3ZHA1	Beta-1,4-glucuronyltransferase 1	-0.194973	19.1611	-1.27259	0.231382	0.345667	-6.66475
D3ZHA7	Myosin light chain 6B like 1	-0.189641	26.744	-1.14377	0.27883	0.397111	-6.85585
D3ZHB7	Ubiquitin-protein ligase E3C	-0.240988	26.1544	-2.90475	0.0153895	0.0403918	-4.12331
D3ZHC4	Heme-binding protein 2	-1.52819	25.6258	-5.19685	0.000376989	0.00222059	-0.313705
D3ZHD3	PET100 cytochrome c oxidase chaperone	-0.184609	21.1644	-0.805814	0.438716	0.560095	-7.17469
D3ZHF8	GTP binding elongation factor GUF1	-0.404254	23.3148	-1.97311	0.0761581	0.143959	-5.65944
D3ZHG0	Very-long-chain (3R)-3-hydroxyacyl-CoA dehydratase	0.414479	22.2035	2.00007	0.0727967	0.138754	-5.65371
D3ZHI3	Kelch-like family member 4	-0.806446	20.9544	-9.46358	2.25296581291728e-06	6.82794697575101e-05	5.15605
D3ZHI8	Trafficking protein particle complex subunit 11	0.094342	25.4203	0.812707	0.434928	0.556481	-7.17233
D3ZHK4	RB1-inducible coiled-coil protein 1	0.00527678	22.4996	0.0221289	0.982772	0.990104	-7.51518
D3ZHK8	Cytoplasmic polyadenylation element binding protein 2	-0.184681	25.4202	-0.317015	0.75762	0.830523	-7.47587
D3ZHL6	Mitogen-activated protein kinase kinase kinase kinase	-0.348813	23.9496	-2.936	0.0145801	0.0388904	-4.11323
D3ZHP7	Serine/threonine-protein kinase ULK3	-0.312889	21.5577	-2.19844	0.0520475	0.106546	-5.36587
D3ZHQ1	dipeptidyl-peptidase IV	-0.799229	23.7704	-6.26748	8.48766555235833e-05	0.000751311	1.27323
D3ZHQ8;Q5RK33	Zinc finger (CCCH type), RNA binding motif and serine/arginine rich 2	NA	NA	NA	NA	NA	NA
D3ZHR2	ATP-binding cassette sub-family D member 1	-0.237884	21.6592	-1.34426	0.207974	0.317829	-6.62004
D3ZHS5	Carboxypeptidase A4	NA	NA	NA	NA	NA	NA
D3ZHV1	TNFAIP3-interacting protein 1	NA	NA	NA	NA	NA	NA
D3ZHV2	Microtubule-actin cross-linking factor 1	-0.196048	28.1	-2.54772	0.0285521	0.0660349	-4.75314
D3ZHW0	ATP-dependent RNA helicase DHX29	-0.324921	23.0906	-2.87522	0.0161961	0.0420495	-4.19164
D3ZHX2	THAP domain-containing protein 11	NA	NA	NA	NA	NA	NA
D3ZHY9	RAS protein activator like 1	0.104223	21.5324	1.26095	0.235379	0.350328	-6.685
D3ZI07	Kinesin-like protein	-0.108557	24.3396	-0.671496	0.51681	0.634814	-7.26437
D3ZI16	COP9 signalosome complex subunit 6	-0.507539	26.4416	-5.48975	0.000246759	0.00161416	0.181107
D3ZI66	Ring finger protein 149	0.815197	22.038	6.30215	8.10883098212603e-05	0.000726838	1.31728
D3ZIF0	Zinc finger protein 512	0.00592125	22.2825	0.0191993	0.985052	0.991412	-7.53042
D3ZIF5	AP-3 complex subunit beta	-0.32167	25.3327	-3.00293	0.0129887	0.0355203	-3.98337
D3ZII8	Protein-lysine N-trimethyltransferase SMYD5	-0.812935	23.4094	-5.75047	0.00017095	0.00123591	0.522885
D3ZIJ5	Dolichol-phosphate mannosyltransferase subunit 3	-0.0740665	24.1785	-0.505422	0.623995	0.728393	-7.37822
D3ZIL6	Enoyl CoA hydratase domain containing 2	NA	NA	NA	NA	NA	NA
D3ZIM5	FCH and mu domain containing endocytic adaptor 1	-0.283551	18.8994	-1.90844	0.0848243	0.157134	-5.79157
D3ZIN7	Mitochondrial ribosomal protein S23	0.366761	24.3883	1.88825	0.0877129	0.160899	-5.85732
D3ZIP2	CD180 antigen	0.0273039	24.4355	0.14431	0.888065	0.925122	-7.51923
D3ZIP3	Protein 4.1	2.33499	25.0168	14.8899	2.9610325888051e-08	4.85229725001369e-06	9.66699
D3ZIP8	Endonuclease domain containing 1	0.19216	28.9571	1.3169	0.216666	0.32891	-6.63777
D3ZIS5	Cytochrome c oxidase assembly protein COX19	-0.433283	20.4297	-4.45711	0.00116105	0.00546011	-1.44438
D3ZIT4	Anaphase-promoting complex subunit 7	0.41751	25.9394	2.06273	0.0655155	0.127888	-5.56989
D3ZIU2	Proteasome assembly chaperone 3	-0.708036	22.8502	-4.77093	0.00071362	0.0037261	-0.995272
D3ZIV9	Cytokine receptor-like factor 1	NA	NA	NA	NA	NA	NA
D3ZIX4	H1.10 linker histone	0.191276	22.5882	1.03748	0.32346	0.44514	-6.9705
D3ZJ08	Histone H3	0.614528	27.0788	5.48203	0.000249493	0.00162208	0.181315
D3ZJ25	Neutral amino acid transporter B(0)	0.538473	22.6507	4.58316	0.000953284	0.00467929	-1.27958
D3ZJ32	Extended synaptotagmin-2	-0.269819	29.1474	-3.16761	0.00978219	0.0283786	-3.64694
D3ZJ86	Sodium/hydrogen exchanger 6	0.463633	24.8933	4.06049	0.00218993	0.00882462	-2.16361
D3ZJA8	Nuclear envelope phosphatase-regulatory subunit 1	-0.618596	21.9782	-5.23363	0.000357209	0.00213557	-0.266073
D3ZJA9	long-chain-fatty-acid--CoA ligase	0.0508825	24.7562	0.338043	0.742179	0.819864	-7.46841
D3ZJB1	Microfibril associated protein 5	-0.362209	23.3828	-0.274406	0.789245	0.854492	-7.48955
D3ZJB8	E3 ubiquitin-protein ligase ARIH2	-0.212524	23.7387	-2.96709	0.0138176	0.0373871	-3.96726
D3ZJF9	Alpha-galactosidase	-0.342004	26.149	-2.75439	0.0199644	0.0497438	-4.39222
D3ZJG3	Transmembrane prolyl 4-hydroxylase	-0.148464	22.2127	-0.61889	0.549549	0.663329	-7.2944
D3ZJG4	Phosphofurin acidic cluster sorting protein 2	-0.325776	25.2984	-2.65225	0.0238277	0.0571041	-4.58498
D3ZJH2	SURP and G patch domain containing 2	-2.86975	23.3318	-10.0862	1.245550127526e-06	4.91377213890041e-05	5.76528
D3ZJH9	Malic enzyme	-0.378361	27.1956	-5.0225	0.000487986	0.00275505	-0.56419
D3ZJN9	Ecotropic viral integration site 5	-0.619332	22.9841	-6.96684	3.48048817330879e-05	0.000397921	2.24502
D3ZJR1	Epidermal growth factor receptor substrate 15-like 1	-0.591983	25.1726	-5.9497	0.000129965	0.0010068	0.815835
D3ZJR6	SMCR8-C9orf72 complex subunit	0.14987	26.5576	1.00777	0.336854	0.459222	-6.95482
D3ZJU0	AT-rich interactive domain-containing protein 2	-0.394582	19.9296	-0.576844	0.576542	0.687697	-7.33668
D3ZJY1	Large ribosomal subunit protein bL28m	0.18133	22.8725	2.17599	0.0540755	0.109888	-5.35567
D3ZJZ0	Transmembrane protein 205	0.0416502	25.7545	0.398448	0.698506	0.786063	-7.44438
D3ZK09	SCY1 like pseudokinase 3	-0.453314	19.8581	-3.37562	0.00685499	0.0215708	-3.33265
D3ZK56	Ras-related protein Rap-2	-0.18873	24.8759	-1.60753	0.138392	0.230209	-6.27001
D3ZK73	Cullin-4B	-0.224807	24.0855	-1.92928	0.0819355	0.152667	-5.76697
D3ZKB4	Rho guanine nucleotide exchange factor 4	-0.243452	24.0145	-3.45513	0.00598936	0.0194403	-3.16174
D3ZKE1	UV radiation resistance associated	-0.365727	24.1525	-3.43554	0.0061916	0.0199247	-3.24284
D3ZKG1	Methylmalonyl-CoA mutase, mitochondrial	-0.405336	24.2827	-2.68172	0.022642	0.054854	-4.5492
D3ZKG7	Inositol polyphosphate-5-phosphatase F	-0.131895	25.7578	-1.16688	0.269792	0.387383	-6.81146
D3ZKH2	Protein MON2 homolog	-0.0987785	24.6744	-1.00483	0.338201	0.459979	-6.96993
D3ZKI0	Ig-like domain-containing protein	0.477881	25.7088	3.08841	0.0112091	0.0315306	-3.79828
D3ZKP1	Ankyrin repeat domain 34B	-0.625843	20.9397	-2.38271	0.0379567	0.0831043	-5.02788
D3ZKQ3	Glomulin, FKBP associated protein	-0.418617	24.0999	-4.26506	0.00157451	0.0068734	-1.74338
D3ZKQ4	Rab-like protein 6	-0.482863	25.4567	-4.18375	0.00179397	0.00759375	-1.90739
D3ZKR9	RNA uridylyltransferase	-0.539855	21.3974	-3.62433	0.00450276	0.0154003	-2.87738
D3ZKT0	Phosphatidate cytidylyltransferase, mitochondrial	-0.366119	25.9168	-2.01328	0.0712006	0.136457	-5.65768
D3ZKT8	5'-deoxynucleotidase HDDC2	-0.894983	23.6246	-5.49309	0.000245588	0.0016098	0.129861
D3ZKU7	Biogenesis of lysosome-related organelles complex 1 subunit 1	0.0957095	23.7351	0.582177	0.573079	0.684461	-7.28129
D3ZKX1	WASH complex subunit 3	-0.201549	23.5524	-1.19856	0.25778	0.374767	-6.76314
D3ZL10	Collagen type VI alpha 6 chain	NA	NA	NA	NA	NA	NA
D3ZL11	Rabenosyn, RAB effector	-0.53084	23.9684	-4.81646	0.000665742	0.00353973	-0.891158
D3ZL21;D3ZCD7	non-specific serine/threonine protein kinase	NA	NA	NA	NA	NA	NA
D3ZL45	F-box and leucine-rich repeat protein 17 like 1	0.172056	21.001	0.678591	0.512485	0.632052	-7.28407
D3ZL50	Superkiller complex protein 3	-0.482424	25.2736	-5.56364	0.000222166	0.00149302	0.252511
D3ZL57	USP6 N-terminal-like protein	-0.0388055	21.964	-0.419008	0.68389	0.774542	-7.35534
D3ZL85	Holocytochrome c-type synthase	0.0379838	24.9543	0.35543	0.729502	0.809583	-7.40185
D3ZL95	Ubiquitin carboxyl-terminal hydrolase 40	-0.579579	23.4363	-6.00448	0.000120644	0.000956621	0.941555
D3ZLA3	Copine-3	-0.0957962	25.1588	-0.579349	0.574914	0.686268	-7.33772
D3ZLC1	Lamin B2	-0.0305642	24.8645	-0.11214	0.912887	0.942682	-7.47774
D3ZLC3	ITPR interacting domain containing 2	0.0696221	25.2507	0.495958	0.630427	0.73389	-7.34159
D3ZLC4	Solute carrier family 2 member 6	NA	NA	NA	NA	NA	NA
D3ZLD5	Golgin A3	-0.162509	24.0446	-1.60459	0.139041	0.230679	-6.26001
D3ZLE2	Transmembrane and coiled-coil domain family 3	0.0349045	23.5185	0.218423	0.831404	0.88689	-7.50169
D3ZLH5	Plexin-B3	-0.321636	23.5294	-1.09153	0.30013	0.419814	-6.91383
D3ZLM5	NHL repeat-containing protein 2	0.128129	25.3407	1.14093	0.279956	0.398131	-6.79986
D3ZLM6	dolichol kinase	-0.177469	21.2236	-0.660135	0.523781	0.641158	-7.27576
D3ZLN7	COMM domain containing 2	-0.292232	23.8998	-1.94318	0.0800613	0.149699	-5.76358
D3ZLQ8	Ubiquitin carboxyl-terminal hydrolase	-0.182245	23.4757	-0.325998	0.75101	0.826965	-7.43345
D3ZLS5	E3 ubiquitin-protein ligase	0.187528	26.8913	1.14764	0.277298	0.395406	-6.80135
D3ZLT1	NADH dehydrogenase [ubiquinone] 1 beta subcomplex subunit 7	0.165124	27.0869	1.0383	0.323096	0.444735	-6.96966
D3ZLT7	RIKEN cDNA 2510039O18 gene like	NA	NA	NA	NA	NA	NA
D3ZLU0	C2 calcium-dependent domain-containing protein 4C	-0.123724	19.3213	-0.254705	0.804008	0.865928	-7.4814
D3ZLX2	BLOC-1-related complex subunit 7	-0.498029	21.669	-1.62762	0.134037	0.223956	-6.2372
D3ZLX3	MOB kinase activator 2	-0.442607	24.0662	-4.20059	0.001746	0.00745403	-1.911
D3ZLZ7	Inosine-5'-monophosphate dehydrogenase 1	0.00782986	23.2802	0.0348178	0.972896	0.984605	-7.48699
D3ZM03	Vacuolar ATPase assembly factor VMA21	0.251398	25.631	3.19841	0.00927852	0.0271516	-3.63832
D3ZM09	Serine--tRNA ligase, mitochondrial	-0.488763	23.9739	-4.70366	0.000791176	0.00404513	-1.0891
D3ZM21	Catechol-O-methyltransferase domain containing 1	-0.000198505	26.2217	-0.00181078	0.99859	0.999059	-7.4697
D3ZMA2	Myotubularin related protein 14	-0.303642	19.1155	-1.18458	0.263028	0.380492	-6.76724
D3ZMD4	Coiled-coil domain containing 85A	-0.336424	22.5575	-1.10985	0.29252	0.411512	-6.8941
D3ZME3	glyceraldehyde-3-phosphate dehydrogenase (phosphorylating)	NA	NA	NA	NA	NA	NA
D3ZME7	Iron-sulfur cluster co-chaperone protein HscB	-0.413915	22.9351	-2.56533	0.0276955	0.0644974	-4.72571
D3ZMG0	Serine/threonine-protein kinase	-0.112146	21.6962	-1.00728	0.337077	0.459231	-6.95234
D3ZMI6	Olfactomedin 4	NA	NA	NA	NA	NA	NA
D3ZML2	Serine/threonine-protein kinase BRSK2	-0.594743	24.2802	-7.55969	1.71265730495895e-05	0.000243572	2.98028
D3ZML4	TraB domain containing	NA	NA	NA	NA	NA	NA
D3ZMM8	Y+L amino acid transporter 2	-0.515827	20.3079	-1.31407	0.217581	0.329907	-6.65747
D3ZMP6	H/ACA ribonucleoprotein complex subunit 3	0.191587	20.4398	0.978874	0.350269	0.47307	-7.02897
D3ZMR9	Large ribosomal subunit protein bL21m	0.109305	24.7314	1.08905	0.301172	0.420996	-6.89246
D3ZMS1	Splicing factor 3b, subunit 2	0.023941	24.399	0.302265	0.768518	0.839074	-7.36078
D3ZMS3	Matrilin-4	-0.67846	23.7222	-5.8671	0.000145511	0.00110055	0.773299
D3ZMX6	Beta-2-syntrophin	-0.244193	26.6941	-2.00183	0.0725823	0.13847	-5.68105
D3ZMY7	Cytosolic purine 5'-nucleotidase	-0.650955	24.7582	-6.66155	5.09733098614706e-05	0.000522068	1.79705
D3ZMZ9	Guanine nucleotide-binding protein-like 3-like protein	-0.631196	22.33	-4.4632	0.00114999	0.00542403	-1.48788
D3ZN38	StAR-related lipid transfer protein 5	-0.494676	23.1987	-6.10917	0.000104769	0.000865608	1.0486
D3ZN39	Ubiquitin carboxyl-terminal hydrolase 8	-0.868031	24.0911	-8.03937	9.93111813975945e-06	0.000171078	3.54226
D3ZN43	NADH dehydrogenase (ubiquinone) complex I, assembly factor 6	-0.121875	24.8803	-0.68106	0.510986	0.630446	-7.27645
D3ZN61	Leucine-rich repeat LGI family, member 3	-0.140496	27.2985	-1.9414	0.080299	0.150012	-5.74595
D3ZN95	Host cell factor 1	-0.0328135	27.5488	-0.0359735	0.971997	0.984474	-7.52991
D3ZNA8	Checkpoint protein	NA	NA	NA	NA	NA	NA
D3ZNF5	Osmosensitive cation channel TMEM63C	0.306366	21.9656	3.22533	0.00886021	0.0262299	-3.56612
D3ZNG3	Signal peptide peptidase-like 2A	NA	NA	NA	NA	NA	NA
D3ZNI3	Protein RRP5 homolog	NA	NA	NA	NA	NA	NA
D3ZNJ0	Cytochrome c oxidase assembly protein COX11, mitochondrial	-0.193651	23.5206	-2.09144	0.0624156	0.123117	-5.48302
D3ZNK1	Metaxin	-0.159229	25.3547	-1.5492	0.151754	0.247162	-6.31581
D3ZNU1	CCAAT/enhancer-binding protein zeta	NA	NA	NA	NA	NA	NA
D3ZNV6	ELMO domain containing 2	0.623102	25.115	1.76584	0.107258	0.188269	-5.97877
D3ZNX0	BTB/POZ domain-containing protein KCTD3	-0.342574	24.6812	-3.80388	0.00333763	0.0122475	-2.58015
D3ZNY3	Metabolism of cobalamin associated A	-0.134044	23.5448	-1.81745	0.0985752	0.176271	-5.84626
D3ZNZ9	Histone H2B	0.250819	32.5611	1.48136	0.168702	0.268492	-6.4428
D3ZP13	Sulfhydryl oxidase	0.516612	22.6632	3.05282	0.0119178	0.033116	-3.89324
D3ZP15	small monomeric GTPase	0.00598898	24.6421	0.0403057	0.968627	0.982462	-7.52973
D3ZP29	Intercellular adhesion molecule 4	NA	NA	NA	NA	NA	NA
D3ZP44	SLIT and NTRK-like family, member 6	NA	NA	NA	NA	NA	NA
D3ZP60	von Willebrand factor A domain containing 5B1	NA	NA	NA	NA	NA	NA
D3ZPE5	Vacuolar protein sorting-associated protein 53 homolog	-0.260419	26.2415	-3.46564	0.00588361	0.0191457	-3.14995
D3ZPF2	Malonyl-CoA-acyl carrier protein transacylase, mitochondrial	-0.134871	23.709	-1.18796	0.26175	0.379072	-6.7674
D3ZPG5	Ubiquitin carboxyl-terminal hydrolase 30	-0.252651	24.2466	-2.03266	0.0689199	0.133112	-5.6255
D3ZPJ1	Kelch-like protein 11	-0.230487	23.9438	-2.43217	0.0348576	0.0776219	-4.93681
D3ZPL1	Cleavage and polyadenylation specificity factor subunit 6	-0.931883	23.3079	-10.2569	1.06438632742278e-06	4.53432909009764e-05	5.91853
D3ZPN0	Protocadherin 17	0.586491	20.5536	3.73597	0.00373629	0.0133103	-2.71811
D3ZPN1	NPR2-like, GATOR1 complex subunit	-0.360442	22.7388	-1.91378	0.0840756	0.155973	-5.81312
D3ZPN5	Mitochondrial poly(A) polymerase	0.00585381	21.3163	0.0289222	0.977484	0.987372	-7.51982
D3ZPP2	ADP-ribosylation factor like GTPase 8A	0.0470992	25.8561	0.249995	0.80755	0.868572	-7.49651
D3ZPP6	HECT and RLD domain containing E3 ubiquitin protein ligase 3	NA	NA	NA	NA	NA	NA
D3ZPR0	Exportin-2	-0.431598	25.8997	-4.33892	0.0013996	0.00625078	-1.69542
D3ZPV2	transketolase	NA	NA	NA	NA	NA	NA
D3ZPV8	Gamma-glutamylcyclotransferase	-1.06057	23.8201	-6.57741	5.6741361613161e-05	0.000557694	1.75339
D3ZPW6	L antigen family, member 3	NA	NA	NA	NA	NA	NA
D3ZPW7	Glutathione peroxidase	0.102457	23.1694	0.547321	0.595919	0.704499	-7.369
D3ZQ30	Telomere length regulation protein TEL2 homolog	-0.41081	22.7731	-1.68248	0.122763	0.20922	-6.15755
D3ZQ46	CKLF-like MARVEL transmembrane domain containing 5	-0.117222	26.187	-0.910626	0.383489	0.506984	-7.09421
D3ZQ77	Similar to human chromosome 5 open reading frame 15	0.719818	20.8222	2.42736	0.0351476	0.0781266	-4.97262
D3ZQ80	Nonsense-mediated mRNA decay factor SMG8	-0.0502162	21.3186	-0.267865	0.794137	0.857464	-7.46788
D3ZQ91;D4A845	Replication protein A 14 kDa subunit	-0.615629	23.8944	-3.30508	0.00773058	0.0235829	-3.46347
D3ZQC1	Hexosyltransferase	0.269141	21.7726	1.62308	0.135012	0.22529	-6.23328
D3ZQD3	2-oxoglutarate dehydrogenase-like, mitochondrial	-0.317633	28.5263	-2.46636	0.0328608	0.0738703	-4.92047
D3ZQE8	Exportin-5	-0.342025	24.5164	-4.54736	0.00100796	0.00489805	-1.31986
D3ZQG0	Mitochondrial rRNA methyltransferase 3	-0.15618	24.0243	-0.925511	0.376059	0.499459	-7.07598
D3ZQG3	Rhomboid domain-containing protein 2	0.0539948	23.0996	0.334727	0.744606	0.821749	-7.43974
[truncated: 5,110 more rows]

## Sheet: Table 2. Acrolein DAP
UniprotID	Protein	logFC	AveExpr	t	P.Value	adj.P.Val	B
A0A096MJ11	Gasdermin D	-0.146194	22.7888	-2.11301	0.061124	0.187282	-4.56361
A0A096MJ37	Upregulator of cell proliferation	NA	NA	NA	NA	NA	NA
A0A096MJ94	BMS1 ribosome biogenesis factor	NA	NA	NA	NA	NA	NA
A0A096MJ99	Vesicle-associated membrane protein 4	-0.0734887	21.8201	-0.563792	0.585492	0.713618	-6.42341
A0A096MJA9	Aspartate-beta-hydroxylase	-0.259813	22.7327	-1.70905	0.118674	0.262894	-5.21902
A0A096MJD8	SH2 domain containing 5	-0.0733573	21.2901	-0.991222	0.345282	0.501285	-6.05197
A0A096MJE3	G1 to S phase transition 2	-0.265526	19.6153	-1.88212	0.0896363	0.227561	-4.98332
A0A096MJN4	Septin-4	-0.156513	27.1778	-1.15659	0.274699	0.431399	-5.91259
A0A096MJT6	Bridge-like lipid transfer protein family member 1	0.0580544	24.3501	0.11037	0.91433	0.945482	-6.58524
A0A096MJV7	DNA helicase	-0.227265	22.3394	-1.77257	0.10714	0.248841	-5.14415
A0A096MJY1	Glypican 6	-0.225077	21.2031	-1.51862	0.160254	0.312875	-5.44381
A0A096MJY7	LSM14A mRNA processing body assembly factor	-0.393391	20.509	-1.60426	0.140177	0.29064	-5.37532
A0A096MJZ0	Dynein axonemal light chain 1	-0.0150225	24.7973	-0.149596	0.884099	0.924512	-6.58924
A0A096MK16	ArfGAP with RhoGAP domain, ankyrin repeat and PH domain 2	NA	NA	NA	NA	NA	NA
A0A096MK60	Schlafen family member 5	-0.255787	22.9514	-1.25511	0.238376	0.396174	-5.82625
A0A096MKB0	RAB24, member RAS oncogene family	-0.285782	24.4741	-2.92977	0.0152648	0.0966823	-3.26349
A0A096MKD1	EEF1A lysine methyltransferase 1	0.0707701	23.9266	0.690222	0.505979	0.646821	-6.34439
A0A096MKE2	Sorting nexin 12	-0.134837	25.114	-1.85609	0.0935387	0.232016	-5.00209
A0A096MKE5	DBIRD complex subunit ZNF326	-0.165202	22.1801	-3.00423	0.0134514	0.0909473	-3.13383
A0A096MKF9	Complement C2	0.343421	20.7983	0.772808	0.457764	0.606691	-6.29212
A0A096MKH4	Ubiquitin-conjugating enzyme E2, J1	-0.0842951	21.8813	-0.352151	0.732137	0.820309	-6.54919
A0A096UWG9	Diacylglycerol kinase	0.018481	23.6127	0.33612	0.743825	0.827958	-6.53594
A0A0G2JST1	Adhesion G protein-coupled receptor G6	-0.398461	21.6626	-2.73261	0.0213576	0.111642	-3.58044
A0A0G2JT23	Nuclear receptor binding protein 2	-0.12635	24.0824	-1.91204	0.0853398	0.221806	-4.84268
A0A0G2JT63	Cytoplasmic FMR1-interacting protein	-0.0339784	26.4119	-0.43784	0.67094	0.775086	-6.48393
A0A0G2JT78	RAB6B, member RAS oncogene family	-0.153566	27.2329	-2.2904	0.0453385	0.160128	-4.3313
A0A0G2JTB2	1,4-alpha-glucan branching enzyme	-0.0702641	26.8193	-1.02092	0.331693	0.487896	-6.0155
A0A0G2JTI7	U4/U6 small nuclear ribonucleoprotein Prp3	0.239759	23.1593	0.89429	0.392477	0.547005	-6.19647
A0A0G2JTJ9	Transcription factor CP2	-0.351235	22.2084	-2.21156	0.0517963	0.171285	-4.47441
A0A0G2JTK1	Tau tubulin kinase 1	0.0685729	23.841	0.858182	0.411171	0.562289	-6.06448
A0A0G2JTM9	DnaJ homolog subfamily B member 14	-0.252836	26.0421	-3.93995	0.00285275	0.0452395	-1.55275
A0A0G2JTR4	Active breakpoint cluster region-related protein	-0.142688	25.4637	-1.95374	0.0796714	0.214537	-4.83201
A0A0G2JTT4	RAB30, member RAS oncogene family	-0.0685282	23.8089	-0.404227	0.694676	0.793935	-6.52819
A0A0G2JTT6	HECT and RLD domain containing E3 ubiquitin protein ligase family member 1	-0.117269	28.4962	-2.10687	0.0617563	0.188749	-4.54825
A0A0G2JTW1	Ras-related protein Rap-2	-0.153143	25.4668	-2.20777	0.0521278	0.171761	-4.44011
A0A0G2JTX2	PRA1 family protein	-0.119625	26.236	-1.96512	0.0781865	0.212671	-4.81545
A0A0G2JU15	Small ribosomal subunit protein mS39	-0.220146	23.0918	-1.37428	0.199788	0.355057	-5.68055
A0A0G2JU45	tRNA (guanine(37)-N1)-methyltransferase	-0.369241	19.6669	-2.16778	0.0557571	0.177945	-4.4772
A0A0G2JU49	Metaxin-1	-0.352715	24.2679	-2.03754	0.0693339	0.199104	-4.74782
A0A0G2JU98	SH3 and cysteine rich domain 2	-0.337389	19.4783	-1.42031	0.186364	0.341481	-5.61335
A0A0G2JUA5	AHNAK nucleoprotein	-0.556734	27.4514	-4.38666	0.00141039	0.033778	-0.917488
A0A0G2JUC8	cullin-RING-type E3 NEDD8 transferase	-0.0553306	24.9225	-0.553763	0.592078	0.719703	-6.41017
A0A0G2JUC9	HECT-type E3 ubiquitin transferase	-0.160874	24.0764	-1.95483	0.079528	0.214324	-4.85988
A0A0G2JUD6	Kinesin-like protein	-0.0440856	23.6506	-0.542987	0.5992	0.725596	-6.38791
A0A0G2JUF2	Sorting nexin-30	-0.230758	23.4598	-2.96871	0.0142873	0.0939868	-3.20424
A0A0G2JUF9	NCK associated protein 1 like	0.483552	19.0489	2.04774	0.0681664	0.198164	-4.70876
A0A0G2JUG7	IQ motif and SEC7 domain-containing protein 1	-0.0302948	25.1252	-0.436013	0.67222	0.776155	-6.48294
A0A0G2JUH8	Sorting nexin 13	-0.457614	23.6188	-3.42354	0.00664354	0.0689197	-2.4702
A0A0G2JUJ9	SEC63 homolog, protein translocation regulator	-0.0627664	23.6867	-1.05164	0.318062	0.474795	-6.0378
A0A0G2JUS5	Dolichyldiphosphatase	NA	NA	NA	NA	NA	NA
A0A0G2JUT7	Beta 3-glucosyltransferase	-0.171328	21.1408	-1.16162	0.272741	0.429976	-5.93242
A0A0G2JUU7	Tubulin gamma complex component 3	-0.184468	22.3393	-2.04172	0.068853	0.198934	-4.72812
A0A0G2JUV4	Mitochondrial ribosomal protein L1	-0.126864	22.5866	-1.48621	0.168487	0.322005	-5.53957
A0A0G2JV04	ADP-ribosylation factor-binding protein GGA3	-0.1776	22.5485	-2.84805	0.0175425	0.102724	-3.3783
A0A0G2JV12	Collagen type XV alpha 1 chain	-0.316061	23.0198	-1.77117	0.107384	0.248911	-5.08246
A0A0G2JV19	Transforming growth factor, beta receptor associated protein 1	-0.0615599	23.1666	-0.564362	0.585119	0.713335	-6.43888
A0A0G2JV24	Thrombospondin 1	0.795305	21.0351	3.45562	0.00629832	0.0676416	-2.37256
A0A0G2JV49	Protein phosphatase 6, regulatory subunit 2	-0.154911	24.4668	-1.46797	0.17328	0.327188	-5.5583
A0A0G2JV76	DNA ligase	-0.138234	21.3237	-1.30301	0.222184	0.378076	-5.76365
A0A0G2JVA2	Heterogeneous nuclear ribonucleoprotein H3	-0.144614	25.0548	-2.55132	0.0290974	0.130384	-3.89606
A0A0G2JVD2	Solute carrier family 25 member 23	-0.18401	24.2576	-2.52105	0.0306382	0.134078	-3.95039
A0A0G2JVF5	High mobility group box 3 like 1	-0.0648299	22.4314	-0.286387	0.78051	0.853909	-6.49901
A0A0G2JVI4	Fucose kinase	-0.104253	24.52	-1.02392	0.330341	0.486622	-6.03689
A0A0G2JVL5	RAB7A interacting MON1-CCZ1 complex subunit 1	-0.0215407	22.2488	-0.143913	0.888468	0.928131	-6.56508
A0A0G2JVL6	NADH dehydrogenase [ubiquinone] 1 alpha subcomplex subunit 8	-0.230359	27.4745	-3.27416	0.00852819	0.0753596	-2.66969
A0A0G2JVM2	MIA SH3 domain ER export factor 3	-0.13179	22.9415	-1.57009	0.147905	0.298882	-5.40963
A0A0G2JVP5	Poly(A) binding protein interacting protein 1	-0.0278978	26.6815	-0.376604	0.714447	0.808467	-6.47102
A0A0G2JVP9	Proteasome activator complex subunit 1	-0.150211	23.5494	-1.9364	0.0819844	0.217241	-4.86552
A0A0G2JVT8	Sterile alpha motif domain containing 9 like	-0.175901	23.9093	-1.40121	0.191836	0.346299	-5.64876
A0A0G2JVU1	Integrin beta	-0.0799736	27.3082	-1.00582	0.338551	0.493147	-6.06437
A0A0G2JVY2	CD163 molecule	-0.36681	22.3807	-1.87456	0.0907534	0.229563	-4.99315
A0A0G2JVY4	Transmembrane protein 63a	-0.279093	19.5572	-1.57387	0.147031	0.297951	-5.41922
A0A0G2JW34	CDGSH iron sulfur domain 3	-0.0149488	24.6778	-0.228369	0.824027	0.883068	-6.54398
A0A0G2JW38	Ribulose-phosphate 3-epimerase	-0.391502	22.5523	-2.32985	0.0424085	0.156479	-4.27354
A0A0G2JW41	Ig-like domain-containing protein	NA	NA	NA	NA	NA	NA
A0A0G2JW73	Nicolin 1, tubulin polyglutamylase complex subunit	-0.0180025	21.8574	-0.215459	0.833802	0.890063	-6.5078
A0A0G2JW94	Clathrin interactor 1	-0.213053	24.6657	-2.16629	0.055897	0.178079	-4.54215
A0A0G2JWA3	Exportin 7	-0.100432	26.2042	-1.95594	0.0793819	0.214118	-4.79691
A0A0G2JWG1	Alpha-mannosidase	-0.485184	19.8134	-6.14002	0.000116583	0.0138833	1.60228
A0A0G2JWJ3	Midline 2	-0.678535	18.9017	-2.56032	0.0286542	0.129461	-3.87945
A0A0G2JWK6	APC membrane recruitment protein 2	-0.0977425	27.8542	-0.986562	0.347451	0.503187	-6.03552
A0A0G2JWN4	Actin maturation protease	NA	NA	NA	NA	NA	NA
A0A0G2JWT6	Peroxisomal membrane protein PEX16	0.266014	23.2814	1.85817	0.09322	0.231671	-5.01112
A0A0G2JWW8	Mediator of RNA polymerase II transcription subunit 30	-0.174351	24.9749	-1.43116	0.183311	0.338213	-5.54695
A0A0G2JWX2	Laminin subunit alpha 2	-0.199814	25.6582	-1.08003	0.305842	0.461816	-5.82218
A0A0G2JX20	Katanin p80 WD40 repeat-containing subunit B1	-0.174014	22.7181	-3.47619	0.00608677	0.0666206	-2.32345
A0A0G2JX81	Catenin alpha 3	0.00299366	24.9699	0.0431955	0.966408	0.977892	-6.59987
A0A0G2JXB5;A0A8I5ZNW7	Anoctamin	NA	NA	NA	NA	NA	NA
A0A0G2JXD9	DOP1 leucine zipper like protein B	-0.0638417	21.2442	-0.319855	0.755754	0.835021	-6.56079
A0A0G2JXG7	Capping protein regulator and myosin 1 linker 1	-0.247001	24.2105	-1.82121	0.099012	0.239529	-5.06922
A0A0G2JXI6	CYFIP related Rac1 interactor B	-0.142191	26.6342	-2.41501	0.0366991	0.146261	-4.08052
A0A0G2JXJ6	Tetratricopeptide repeat domain 7B	-0.182943	23.518	-3.95522	0.00278365	0.0447942	-1.5167
A0A0G2JXM1	Catenin delta 1	-0.155011	24.4538	-2.3783	0.0390613	0.149806	-4.18278
A0A0G2JXM5	DNA polymerase delta interacting protein 3	-0.13676	21.4541	-0.72023	0.488108	0.632002	-6.34246
A0A0G2JXN2	Tripartite motif-containing protein 46	-0.198777	23.0875	-2.83941	0.0178024	0.103491	-3.40907
A0A0G2JXN8	Oxysterol-binding protein	-0.153843	24.7604	-1.0227	0.330889	0.487078	-6.0706
A0A0G2JXT6	Phosphatidylinositol-3,5-bisphosphate 3-phosphatase MTMR6	-0.162397	23.052	-2.39389	0.0380406	0.148344	-4.13007
A0A0G2JXT8	Filamin B	-0.403531	28.8881	-3.1371	0.0107418	0.0823635	-2.93424
A0A0G2JXT9	Rho guanine nucleotide exchange factor 17	-0.22048	19.4618	-1.12837	0.285876	0.442044	-5.95625
A0A0G2JY11	Tetraspanin	-0.296091	22.5864	-1.96345	0.0784028	0.213071	-4.8484
A0A0G2JY22	Disco-interacting protein 2 homolog B	-0.089917	25.071	-1.70298	0.119835	0.264431	-5.13851
A0A0G2JY80	TBL1X/Y related 1	-0.0147157	21.7926	-0.103526	0.919621	0.948872	-6.55626
A0A0G2JY81	Fibulin-1	0.116291	23.9744	1.19752	0.259105	0.416949	-5.86114
A0A0G2JYE0	Ataxin 2-like	-0.211464	24.8074	-1.72559	0.115568	0.258405	-5.03986
A0A0G2JYF7	Catenin alpha-2	-0.208178	26.4076	-2.87542	0.0167435	0.100724	-3.35811
A0A0G2JYI7	Ubiquitin-associated protein 2	NA	NA	NA	NA	NA	NA
A0A0G2JYJ5	Adaptor related protein complex 5 subunit zeta 1	0.00423398	22.9126	0.0164184	0.987228	0.992672	-6.61571
A0A0G2JYP0	Chromobox 3 like 2	-0.387623	22.2867	-2.09313	0.0631923	0.190552	-4.64681
A0A0G2JYQ5	E3 ubiquitin-protein ligase	-0.183326	23.9439	-1.22805	0.247941	0.405393	-5.84041
A0A0G2JYR1	Exocyst complex component	-0.178785	26.1062	-1.85907	0.0930832	0.231587	-4.99848
A0A0G2JYR4	LPS responsive beige-like anchor protein	-1.1072	25.8636	-0.830721	0.425793	0.575469	-6.25519
A0A0G2JYU6	Formin-like 1	-0.230888	24.5854	-1.87128	0.0912421	0.22983	-4.97852
A0A0G2JYV2	Cleavage and polyadenylation specific factor 1	-0.210731	21.3237	-1.35256	0.206404	0.361457	-5.69903
A0A0G2JYX9	Interleukin-1 receptor-associated kinase 1	-0.0607733	18.9037	-0.491881	0.633571	0.750469	-6.45563
A0A0G2JYY6	Coenzyme Q10A	0.318405	23.8861	0.591867	0.567264	0.698654	-6.41952
A0A0G2JZ40	Reversion-inducing-cysteine-rich protein with kazal motifs	-0.121564	20.0772	-1.02518	0.329775	0.48634	-6.07433
A0A0G2JZ48	TATA element modulatory factor 1	NA	NA	NA	NA	NA	NA
A0A0G2JZ53	Baculoviral IAP repeat-containing 6	-0.0538959	24.3629	-0.953304	0.363226	0.517892	-6.06533
A0A0G2JZ60	Fibronectin type III and SPRY domain containing 1-like	-0.174237	24.8928	-1.95772	0.0791493	0.214084	-4.85186
A0A0G2JZ84	Ectopic P-granules 5 autophagy tethering factor	-0.168382	21.4173	-1.15629	0.274816	0.431472	-5.87252
A0A0G2JZA1	Roundabout guidance receptor 2	-0.0937115	23.7018	-0.582204	0.573502	0.703791	-6.40207
A0A0G2JZC4	Semaphorin 6D	NA	NA	NA	NA	NA	NA
A0A0G2JZE7	Rho guanine nucleotide exchange factor 40	-0.131246	23.7033	-1.80661	0.101391	0.241973	-5.08755
A0A0G2JZF6	NADH:ubiquinone oxidoreductase complex assembly factor 2	-0.24676	26.8175	-1.69894	0.120613	0.265712	-5.24951
A0A0G2JZH0	Calcium binding protein 39	-0.422899	26.5241	-7.74948	1.68936203246444e-05	0.00690499	3.4612
A0A0G2JZH8	Dihydrolipoamide acetyltransferase component of pyruvate dehydrogenase complex	-0.06521	26.4133	-0.679979	0.512169	0.652286	-6.34532
A0A0G2JZH9	DExH-box helicase 57	-0.07416	25.1753	-0.965791	0.357243	0.511874	-6.09043
A0A0G2JZR0	Spire-type actin nucleation factor 1	-0.120468	22.6618	-1.60638	0.139709	0.290259	-5.37847
A0A0G2JZS1	Importin subunit alpha	0.000321383	25.2032	0.00569778	0.995568	0.996935	-6.58965
A0A0G2JZU8	ubiquitinyl hydrolase 1	0.112907	24.5042	1.0992	0.2978	0.454409	-5.99986
A0A0G2JZZ4	Selenoprotein M	-0.207481	24.0156	-1.40675	0.190236	0.345054	-5.57541
A0A0G2K012	UBX domain protein 6	-0.134821	25.1894	-2.28305	0.045906	0.1604	-4.21264
A0A0G2K023	Laminin subunit gamma 3	1.42154	21.4026	2.09091	0.0634271	0.190998	-4.66522
A0A0G2K047	Acyl-CoA synthetase short-chain family member 3, mitochondrial	-0.357951	22.6563	-2.13697	0.0587183	0.183338	-4.57648
A0A0G2K059	Calcium uniporter protein	-0.0398223	25.027	-0.525191	0.611058	0.735019	-6.41255
A0A0G2K069	Collagen type XI alpha 2 chain	NA	NA	NA	NA	NA	NA
A0A0G2K089	DENN domain containing 4C	-0.442333	21.0958	-3.6345	0.00468637	0.0575795	-2.12674
A0A0G2K0A0	Cytohesin 4	-0.33511	20.5873	-4.38145	0.0014218	0.033778	-0.870301
A0A0G2K0C0	Fucose-1-phosphate guanylyltransferase	-0.0258299	22.7484	-0.20208	0.843964	0.896611	-6.57445
A0A0G2K0D3	Leiomodin-1	0.0324372	22.1343	0.213012	0.835658	0.890531	-6.59136
A0A0G2K0E7	HECT-type E3 ubiquitin transferase	-0.191459	21.7912	-2.73088	0.0214206	0.111642	-3.5997
A0A0G2K0I0	Anoctamin	-0.145113	21.2069	-2.17386	0.0551908	0.177055	-4.50691
A0A0G2K0I6	Cadherin-5	-0.328795	23.4428	-2.73604	0.0212328	0.111642	-3.57741
A0A0G2K0J7	protein-serine/threonine phosphatase	-0.0677336	20.4361	-0.372701	0.717259	0.810153	-6.53639
A0A0G2K0K3	GATOR complex protein NPRL3	-0.221526	22.0351	-2.18397	0.0542598	0.176014	-4.49805
A0A0G2K0L0	3'-phosphoadenosine 5'-phosphosulfate synthase 1	-0.245868	23.6896	-1.97644	0.0767364	0.21123	-4.84135
A0A0G2K0M0	PNKD metallo-beta-lactamase domain containing	-0.102724	22.9531	-0.96415	0.358025	0.512264	-6.10848
A0A0G2K0P7	Protein AAR2 homolog	0.0259539	20.3561	0.0782491	0.939195	0.960982	-6.61254
A0A0G2K0Q8	Sushi domain containing 2	-0.409479	27.5577	-4.50329	0.00117876	0.0315565	-0.711736
A0A0G2K0S7	RAP1 GTPase activating protein 2	-0.210259	24.7875	-1.67071	0.126171	0.27363	-5.28926
A0A0G2K0W3	Protein tweety homolog	NA	NA	NA	NA	NA	NA
A0A0G2K162	Erythrocyte membrane protein band 4.1-like 2	-0.265574	27.469	-2.46191	0.0338851	0.140561	-4.07245
A0A0G2K189	Secernin 3	-0.182648	25.2311	-1.11703	0.290465	0.446438	-5.9593
A0A0G2K1A1	Zinc finger protein 706	0.074678	21.3671	0.460629	0.655059	0.763864	-6.48377
A0A0G2K1A2	Myeloperoxidase	NA	NA	NA	NA	NA	NA
A0A0G2K1A4	Ecotropic viral integration site 5-like	-0.0982762	23.8525	-0.504147	0.625234	0.744494	-6.42505
A0A0G2K1A8	Pleckstrin homology domain containing A1	-0.216532	22.3192	-4.15298	0.00203196	0.0389311	-1.21782
A0A0G2K1B1	Zinc finger protein 428	-0.038141	21.5977	-0.387529	0.7066	0.802847	-6.47208
A0A0G2K1D2	Rap1 GTPase-GDP dissociation stimulator 1	-0.133905	27.4778	-1.83297	0.0971344	0.23698	-5.02046
A0A0G2K1J8	Spermidine/spermine N1-acetyltransferase family member 2	-0.301612	23.5859	-4.19588	0.00189917	0.0383283	-1.15817
A0A0G2K1L0	Tenascin C	-0.0178487	24.9342	-0.21095	0.837223	0.891303	-6.59183
A0A0G2K1N9	Selenoprotein O	-0.24694	23.1631	-2.07808	0.0648011	0.192673	-4.67138
A0A0G2K1P3	BCL2 interacting protein 2	-0.279919	22.1864	-1.76275	0.108855	0.250634	-5.15834
A0A0G2K1P8	TRIO and F-actin binding protein	-0.273751	18.2078	-1.50981	0.162457	0.315598	-5.47374
A0A0G2K1Q0	Phosphatidylinositol-4-phosphate 3-kinase, catalytic subunit type 2 beta	-0.142707	21.2169	-1.30785	0.2206	0.376635	-5.70394
A0A0G2K1Q8	Phospholipid-transporting ATPase ABCA3	-0.660479	20.111	-2.4956	0.0319956	0.136537	-3.99353
A0A0G2K1T3	SET binding factor 2	-0.406646	23.3237	-4.28499	0.0016517	0.0359099	-1.06845
A0A0G2K1V3	tRNA splicing endonuclease subunit 15	-0.0928067	19.5519	-0.693012	0.5043	0.645753	-6.34373
A0A0G2K1W9	D-lactate dehydrogenase (cytochrome)	-0.394867	21.9771	-2.72388	0.0216779	0.112348	-3.59646
A0A0G2K261	isoleucine--tRNA ligase	-0.208751	27.6897	-3.25106	0.00886545	0.076737	-2.70057
A0A0G2K2B0;D4A0M3	Polyhomeotic homolog 3	-0.110992	20.9069	-0.184656	0.857242	0.905852	-6.56177
A0A0G2K2C4	LIM domain binding 3	NA	NA	NA	NA	NA	NA
A0A0G2K2C7	ubiquitinyl hydrolase 1	-0.0603169	27.3571	-1.13636	0.282673	0.439085	-5.93587
A0A0G2K2F6	40S ribosomal protein S15a	-0.0827505	25.7213	-0.991039	0.345367	0.501289	-6.04444
A0A0G2K2G7	Ankyrin repeat and sterile alpha motif domain containing 1A	0.0124622	22.3463	0.231635	0.821559	0.881361	-6.48542
A0A0G2K2H3	Chondrolectin	-0.138648	19.6206	-1.09469	0.299677	0.456489	-6.00161
A0A0G2K2M3	Signal transducer and activator of transcription	-0.0963633	20.7353	-1.15131	0.276761	0.433304	-5.88657
A0A0G2K2P5	Tight junction protein ZO-1	-0.183767	24.8623	-3.82437	0.00343763	0.0502568	-1.76064
A0A0G2K2Q2	Glycine C-acetyltransferase	-0.0158647	23.3972	-0.166298	0.871283	0.915482	-6.60091
A0A0G2K2R0	FERM domain containing 4A	-0.218328	21.2301	-2.93984	0.0150058	0.0958929	-3.211
A0A0G2K2T2	Mitoguardin 1	-0.180685	24.1726	-1.5464	0.153481	0.305289	-5.41451
A0A0G2K2U9	FYVE, RhoGEF and PH domain containing 3	-0.177959	22.1504	-0.561771	0.586816	0.714552	-6.44783
A0A0G2K2V5	Exocyst complex component 1	-0.100725	24.5006	-1.20034	0.258057	0.416394	-5.8546
A0A0G2K2W2	C-X9-C motif containing 4	-0.446745	20.9124	-2.19772	0.0530181	0.173547	-4.48514
A0A0G2K2Y9	Plexin B2	-0.211483	25.0629	-1.97403	0.0770426	0.211243	-4.832
A0A0G2K2Z0	EMAP like 4	-0.142299	27.0816	-0.212696	0.835898	0.890531	-6.59144
A0A0G2K2Z2	Inositol polyphosphate-5-phosphatase K	-0.0107165	23.4589	-0.134396	0.895794	0.933328	-6.57184
A0A0G2K309	Mitochondrial ornithine transporter 1	-0.227797	23.4328	-2.47525	0.0331239	0.139098	-4.02494
A0A0G2K344	Phosphatidylinositol 4,5-bisphosphate 3-kinase catalytic subunit alpha isoform	-0.260148	21.6289	-2.94985	0.0147525	0.0954722	-3.26331
A0A0G2K350	Gamma-soluble NSF attachment protein	-0.254656	26.6554	-2.53784	0.0297734	0.131833	-3.93959
A0A0G2K351	Unc-119 lipid binding chaperone B	-0.0751347	21.6805	-0.5453	0.597667	0.724456	-6.44966
A0A0G2K3H2	Dedicator of cytokinesis 7	-0.419559	25.409	-0.457145	0.657475	0.765473	-6.49442
A0A0G2K3L5	Ig-like domain-containing protein	NA	NA	NA	NA	NA	NA
A0A0G2K3L8	WD repeat and FYVE domain containing 1	-0.216936	26.5453	-1.9726	0.077225	0.211243	-4.81366
A0A0G2K3S4	ATP binding cassette subfamily A member 9	-0.754967	22.4627	-4.16542	0.00199247	0.0386662	-1.26936
A0A0G2K3V8	Small nuclear ribonucleoprotein G	-0.423803	24.8082	-4.52374	0.00114248	0.0312703	-0.675742
A0A0G2K3W1	von Willebrand factor A domain containing 8	-0.0676366	27.4537	-1.00664	0.338178	0.492721	-6.03187
A0A0G2K3Y6	Cytoplasmic polyadenylation element binding protein 4	-0.125589	20.9855	-1.21787	0.251619	0.409415	-5.81746
A0A0G2K402	Myelin expression factor 2	-0.283304	24.5739	-4.69816	0.000877223	0.0292296	-0.380079
A0A0G2K410	AP complex subunit sigma	-0.120358	21.7242	-1.02343	0.330563	0.486715	-6.07269
A0A0G2K427	Influenza virus NS1A binding protein	-0.328196	26.0828	-2.69101	0.0229281	0.115318	-3.6108
A0A0G2K435	DnaJ heat shock protein family (Hsp40) member C7	-0.556432	26.0766	-2.20967	0.0519617	0.171462	-4.47317
A0A0G2K437	Autocrine motility factor receptor	-0.191735	23.1631	-2.69917	0.0226113	0.114892	-3.62716
A0A0G2K466	Oxidoreductase NAD-binding domain-containing protein 1	-0.19414	22.6225	-1.46954	0.172863	0.326702	-5.55791
A0A0G2K490	non-specific serine/threonine protein kinase	-0.157577	25.8236	-2.76767	0.0201181	0.108984	-3.53792
A0A0G2K4A0	RAB11 family interacting protein 5	-0.241905	24.3881	-1.93796	0.0817733	0.217129	-4.89964
A0A0G2K4B0	G protein-coupled receptor, class C, group 5, member B	-0.295112	24.6652	-2.13079	0.0593301	0.184231	-4.60298
A0A0G2K4D6	RUN and FYVE domain containing 2	-0.376149	23.1328	-5.17087	0.000438203	0.0219776	0.292113
A0A0G2K4R1	Protein phosphatase 1 regulatory subunit	0.0271451	23.293	0.109726	0.914828	0.945677	-6.58787
A0A0G2K4S7	Ubiquitin carboxyl-terminal hydrolase	NA	NA	NA	NA	NA	NA
A0A0G2K4U7	Microtubule associated scaffold protein 2	-0.0423015	22.6685	-0.256041	0.803183	0.869099	-6.58051
A0A0G2K4W2	Transcription factor BTF3	-0.253765	23.7083	-1.83231	0.0972385	0.237046	-5.05702
A0A0G2K513	Transmembrane protein 143	-0.144689	21.192	-1.31814	0.217261	0.373327	-5.73702
A0A0G2K528	Syntaxin 16	-0.533134	23.2935	-6.52434	7.14255890330559e-05	0.012191	2.06019
A0A0G2K542	UTP--glucose-1-phosphate uridylyltransferase	-0.00215244	27.329	-0.022972	0.982131	0.990006	-6.60412
A0A0G2K548	A-kinase anchoring protein 9	-0.221669	18.1834	-1.65873	0.128599	0.277081	-5.24963
A0A0G2K583	S-methyl-5'-thioadenosine phosphorylase	-0.088886	25.7271	-1.19065	0.261671	0.419536	-5.87949
A0A0G2K598	Transforming, acidic coiled-coil containing protein 2	-0.0430844	20.4184	-0.947513	0.366024	0.520672	-6.04592
A0A0G2K5B0	TBC1 domain family member 24	-0.242051	25.8144	-3.0413	0.0126318	0.0887586	-3.07868
A0A0G2K5D7	Sperm antigen with calponin homology and coiled-coil domains 1	-0.000774978	25.1211	-0.0169919	0.986782	0.992672	-6.49198
A0A0G2K5E4	DnaJ heat shock protein family (Hsp40) member A3	-0.186154	24.6815	-2.65391	0.0244264	0.118454	-3.74546
A0A0G2K5L2	Mitochondrial glutamate carrier 1	-0.0201931	26.5441	-0.241898	0.813816	0.876891	-6.54311
A0A0G2K5N0	ubiquitinyl hydrolase 1	-0.758515	24.5189	-4.40871	0.00136315	0.0335098	-0.822074
A0A0G2K5S7	Ectonucleoside triphosphate diphosphohydrolase 3	-0.00040425	24.3518	-0.00519468	0.995959	0.996935	-6.58506
A0A0G2K5V4	Lysosomal trafficking regulator	NA	NA	NA	NA	NA	NA
A0A0G2K601	Collagen type IV alpha 6 chain	NA	NA	NA	NA	NA	NA
A0A0G2K612	E3 ubiquitin-protein ligase	0.0454776	26.4705	0.461539	0.654428	0.763811	-6.45924
A0A0G2K652	Cullin 9	-0.176564	22.8674	-1.34194	0.209703	0.364807	-5.71729
A0A0G2K654	H1.2 linker histone, cluster member	0.754184	28.0786	0.506228	0.623825	0.744208	-6.47901
A0A0G2K677	Spectrin beta chain	-0.110217	24.8485	-2.25596	0.0480572	0.164399	-4.30291
A0A0G2K692	Periostin	NA	NA	NA	NA	NA	NA
A0A0G2K6D5	Pitrilysin metalloproteinase 1	-0.185317	24.4896	-2.79831	0.0190939	0.107399	-3.43854
A0A0G2K6F1	T-complex 11 like 1	-0.156525	25.4061	-1.58654	0.144139	0.294939	-5.38224
A0A0G2K6J6	Importin 8	-0.267875	20.8015	-2.57944	0.0277352	0.126994	-3.87972
A0A0G2K6N9	COMM domain containing 4	-0.522613	22.3196	-5.82729	0.00017621	0.0166206	1.19195
A0A0G2K6T9	Protocadherin 1	-0.363651	22.2992	-4.67535	0.000907837	0.0296061	-0.46653
A0A0G2K6W6	DIS3-like exonuclease 2	-0.081788	24.1706	-0.666566	0.520344	0.659842	-6.3685
A0A0G2K712	TBC1 domain family, member 5	-0.0164028	20.4454	-0.173057	0.866108	0.91192	-6.57488
A0A0G2K735	Ubiquitin-like modifier activating enzyme 7	NA	NA	NA	NA	NA	NA
A0A0G2K736	Lysine-specific histone demethylase	NA	NA	NA	NA	NA	NA
A0A0G2K742	Collagen type IV alpha 4 chain	NA	NA	NA	NA	NA	NA
A0A0G2K749	FRY microtubule binding protein	-0.137844	24.3786	-2.48897	0.0323593	0.137227	-3.94816
A0A0G2K762	ATP binding cassette subfamily F member 2	-0.149907	23.9992	-1.49094	0.167265	0.320844	-5.5251
A0A0G2K764	thioredoxin-disulfide reductase	0.382265	24.1916	1.5514	0.152289	0.30344	-5.31024
A0A0G2K7E7	Protein transport protein Sec61 subunit gamma	-0.0749721	22.4469	-0.568153	0.58264	0.711368	-6.36286
A0A0G2K7L2	Immunoglobulin superfamily, member 3	-0.241374	22.0352	-2.31044	0.0438259	0.158308	-4.28777
A0A0G2K7N9	Rho GTPase activating protein 5	-0.486945	24.1999	-2.74046	0.0210737	0.111642	-3.57959
A0A0G2K7P2	PHD finger protein 14	0.161844	21.0831	0.671312	0.517442	0.657636	-6.32399
A0A0G2K7P4	N-terminal amino-acid N(alpha)-acetyltransferase NatA	0.146345	24.8547	0.983132	0.349055	0.504492	-6.10333
A0A0G2K7U7	Ankyrin repeat domain 27	-0.350122	17.6799	-2.78901	0.0193993	0.107433	-3.50059
A0A0G2K7X6	RNA helicase	-0.13561	26.4452	-1.85889	0.0931106	0.231587	-4.90703
A0A0G2K828	Ig-like domain-containing protein	NA	NA	NA	NA	NA	NA
A0A0G2K831	O-acyl-ADP-ribose deacylase 1	0.0722667	20.3286	0.399604	0.697969	0.796607	-6.53017
A0A0G2K860	Rho guanine nucleotide exchange factor 12	-0.110771	23.4781	-1.75133	0.110878	0.252569	-5.15718
A0A0G2K878	Leucine rich repeat containing 45	-0.163237	20.3547	-1.383	0.197183	0.351842	-5.65531
A0A0G2K8C1	Nephronectin	NA	NA	NA	NA	NA	NA
A0A0G2K8D1	Motile sperm domain containing 2	-0.283533	22.8313	-2.94545	0.0148634	0.0958176	-3.24689
A0A0G2K8E5	Integrator complex subunit 10	-0.0375837	16.293	-0.128451	0.900374	0.935944	-6.60694
A0A0G2K8F9	Pumilio RNA-binding family member 2	0.316906	24.0038	2.07353	0.0652956	0.193301	-4.64493
A0A0G2K8I0	SH3 domain-binding glutamic acid-rich-like protein	-0.286158	25.2691	-3.42021	0.00668046	0.0689527	-2.4392
A0A0G2K8J8	Family with sequence similarity 120 member B	-0.0807171	24.0989	-0.941261	0.369063	0.523174	-6.13092
A0A0G2K8N6	Ankyrin repeat and MYND domain containing 2	0.0543969	23.8362	0.636304	0.53907	0.674518	-6.38007
A0A0G2K8S0	Pyridoxal-dependent decarboxylase domain-containing protein 1	-0.0679508	26.0579	-0.612258	0.554225	0.687706	-6.40636
A0A0G2K8S4	WD repeat and FYVE domain containing 2	0.266298	20.1327	3.66011	0.00449348	0.0568032	-2.0479
A0A0G2K8S8	Fructose-2,6-bisphosphatase TIGAR	-0.239124	25.3965	-1.05155	0.318099	0.474795	-6.01963
A0A0G2K8T5	Transcription factor BTF3	0.0511218	24.2107	0.974853	0.352947	0.508081	-5.99761
A0A0G2K8T8	BEN domain containing 6	-0.137962	21.5892	-0.985541	0.347928	0.503457	-6.0707
A0A0G2K8V0	protein-tyrosine-phosphatase	-0.204376	21.3267	-1.2485	0.240684	0.398134	-5.81903
A0A0G2K8Z8	Myeloid leukemia factor 2	-0.105706	23.9411	-1.044	0.321408	0.477594	-6.03465
A0A0G2K8Z9	Kinesin family member 13B	-0.302144	23.6431	-4.46491	0.00125017	0.0326163	-0.727949
A0A0G2K904	SAFB-like, transcription modulator	-0.0525469	22.3098	-0.281531	0.784124	0.85545	-6.55754
A0A0G2K916	Ankyrin repeat and KH domain containing 1	NA	NA	NA	NA	NA	NA
A0A0G2K931	Phosphoserine aminotransferase	-0.0112005	27.5627	-0.0656038	0.949005	0.966824	-6.59163
A0A0G2K946	SPARC/osteonectin, cwcv and kazal like domains proteoglycan 2	0.0218727	24.0457	0.164679	0.872524	0.916315	-6.56937
A0A0G2K974	RALY heterogeneous nuclear ribonucleoprotein	-0.174713	24.5077	-2.44649	0.034786	0.14225	-4.06963
A0A0G2K999	Sidekick cell adhesion molecule 2	-0.169473	24.9881	-2.10568	0.0618794	0.188936	-4.63386
A0A0G2K9A9	F-box protein 41	-0.228022	24.5392	-2.15242	0.0572152	0.181098	-4.56904
A0A0G2K9H2	Serine/threonine-protein kinase 11-interacting protein	NA	NA	NA	NA	NA	NA
A0A0G2K9K2	Transforming, acidic coiled-coil containing protein 1	-1.85016	24.0293	-2.36079	0.0402402	0.152503	-4.21372
A0A0G2K9K4	Trafficking from ER to golgi regulator	-0.137869	26.013	-1.40018	0.192137	0.346366	-5.65007
A0A0G2K9N3	RNA helicase	0.00179733	25.9455	0.0150054	0.988327	0.993105	-6.60158
A0A0G2K9P5	Conserved oligomeric Golgi complex subunit 5	-0.238433	23.6405	-0.543303	0.59899	0.725486	-6.43806
A0A0G2K9Q0	TBC1 domain containing kinase	-0.0406293	24.419	-0.139118	0.892158	0.930903	-6.55079
A0A0G2K9R9	Proteasome activator subunit 4	0.22444	22.3445	0.505904	0.624043	0.744208	-6.45757
A0A0G2K9T1	E3 ubiquitin-protein ligase	0.00561686	25.8416	0.0898998	0.930167	0.955892	-6.59899
A0A0G2K9V1	NADH dehydrogenase [ubiquinone] 1 alpha subcomplex subunit 1	-0.0417778	26.0291	-0.60869	0.556495	0.689127	-6.33873
A0A0G2K9Y3	StAR-related lipid transfer domain containing 9	-0.128534	23.6875	-1.58297	0.144949	0.295637	-5.41035
A0A0G2K9Y5	Histidine-rich glycoprotein	NA	NA	NA	NA	NA	NA
A0A0G2KA11	Phosphatidylinositol-3,4,5-trisphosphate-dependent Rac exchange factor 2	-0.0445703	23.1109	-0.208458	0.839115	0.892543	-6.56793
A0A0G2KA50	VPS39 subunit of HOPS complex	-0.142437	26.2597	-1.49621	0.16591	0.319471	-5.52646
A0A0G2KAD4	Protein LBH	-0.148328	24.5151	-1.03149	0.326951	0.483254	-6.0697
A0A0G2KAE1	LIM and senescent cell antigen-like-containing domain protein	-0.189369	23.843	-2.5026	0.0316166	0.136412	-3.99865
A0A0G2KAE6	Mitoguardin 2	-0.246072	24.1214	-2.068	0.0659018	0.194345	-4.69567
A0A0G2KAH4	Dedicator of cytokinesis 6	NA	NA	NA	NA	NA	NA
A0A0G2KAI8	Developmentally regulated GTP binding protein 2	-0.0534965	26.3863	-0.581787	0.573772	0.703841	-6.43419
A0A0G2KAX2	Trafficking protein particle complex subunit 14	0.0329085	21.8312	0.478317	0.642855	0.757223	-6.36285
A0A0G2KB06	mitogen-activated protein kinase	0.292027	20.4297	2.25504	0.048132	0.164399	-4.35204
A0A0G2KB09	Parvin, beta	-0.0702686	22.6597	-0.743973	0.474252	0.62023	-6.29687
A0A0G2KB37	Plasmanylethanolamine desaturase 1	NA	NA	NA	NA	NA	NA
A0A0G2KB60	non-specific serine/threonine protein kinase	-0.19184	22.8497	-2.04056	0.0689859	0.199037	-4.6978
A0A0G2KB61	Protein phosphatase 1, regulatory subunit 13B	-0.0469556	20.9317	-0.372742	0.717229	0.810153	-6.54122
A0A0G2KB74	Disco-interacting protein 2 homolog A	-0.279367	27.5045	-0.758157	0.466095	0.614016	-6.31375
A0A0G2KB82	CCR4-NOT transcription complex, subunit 2	-0.227121	21.0005	-2.81517	0.0185533	0.105913	-3.47434
A0A0G2QC02	SKI2 subunit of superkiller complex	-0.035823	26.7316	-0.0855367	0.933547	0.95728	-6.6119
A0A0G2QC04	Plastin 1	-0.153252	26.0996	-3.22042	0.00933416	0.077655	-2.72079
A0A0G2QC33	Cysteine protease ATG4B	-0.082196	24.0252	-1.41983	0.186497	0.341551	-5.52384
A0A0G2QC38	Serine and arginine rich splicing factor 11	-0.0544429	20.9838	-0.314227	0.759897	0.838088	-6.5241
A0A0G2QC52	RAB, member of RAS oncogene family like 2	-0.112906	23.2524	-1.59736	0.141709	0.292087	-5.38709
A0A0G2QC56	Coronin	-0.123281	24.1666	-1.47414	0.171647	0.325609	-5.55389
A0A0U1RRS5	Nonsense-mediated mRNA decay factor	NA	NA	NA	NA	NA	NA
A0A0U1RRT2	Solute carrier family 25, member 44	-0.175477	22.516	-1.08507	0.30371	0.459864	-6.01472
A0A0U1RRU5	TGF-beta activated kinase 1/MAP3K7 binding protein 1	-0.31009	23.2648	-4.43061	0.00131789	0.0329384	-0.830336
A0A0U1RRV5	Clustered mitochondria protein homolog	-0.0922435	23.8877	-1.5701	0.147902	0.298882	-5.37041
A0A0U1RRY8	UPF2, regulator of nonsense mediated mRNA decay	-0.204283	22.0798	-2.392	0.0381627	0.148622	-4.14715
A0A0U1RS25	UPF1, RNA helicase and ATPase	-0.0711848	24.1889	-0.895245	0.39199	0.5467	-6.19925
A0A0U1RS33	Small G protein signaling modulator 2	NA	NA	NA	NA	NA	NA
A0A140TAA1	Immunoglobulin superfamily, member 8	-0.07298	27.19	-0.730589	0.482032	0.62653	-6.30783
A0A140UHW6	tRNA (guanine(26)-N(2))-dimethyltransferase	0.0351763	21.6908	0.222298	0.82862	0.886145	-6.58919
A0A140UHX4	Protein kinase AMP-activated non-catalytic subunit gamma 2	-0.0988122	23.0405	-0.874241	0.402782	0.555809	-6.13132
A0A140UHX9	CCZ1 homolog, vacuolar protein trafficking and biogenesis associated	-0.1319	26.6697	-1.08454	0.303937	0.459864	-6.01065
A0A140UHY1	Tetratricopeptide repeat domain 4	-0.0693588	22.1304	-0.654871	0.527534	0.665824	-6.38034
A0A1B0GWP1	Elongation of very long chain fatty acids protein 1	0.0582858	23.409	0.275654	0.788506	0.858803	-6.56251
A0A1W2Q626	Solute carrier family 39 member 10	-0.29071	22.8553	-3.14927	0.0105234	0.0818828	-2.92091
A0A1W2Q641	V-type proton ATPase catalytic subunit A	-0.0433545	29.0944	-0.503077	0.625958	0.74505	-6.45129
A0A1W2Q645	Sulfatase modifying factor 2	-0.219089	20.3611	-1.54088	0.154806	0.306463	-5.46326
A0A1W2Q674	Claudin	-0.155992	21.4509	-1.33468	0.211985	0.367452	-5.73125
A0A1W2Q6I2	ubiquitinyl hydrolase 1	-0.148558	23.9028	-1.33046	0.213322	0.368623	-5.7172
A0A6N3IN21	Serine dehydratase-like	-0.165405	23.9872	-1.76171	0.109037	0.250752	-5.15217
A0A8I5XV77	Raftlin family member 2	-0.247127	27.4764	-1.03974	0.323288	0.479574	-6.06138
A0A8I5XVX5	Nuclear receptor coactivator 7	-0.229074	24.5082	-3.17657	0.0100497	0.080859	-2.75176
A0A8I5XW39	non-specific serine/threonine protein kinase	0.165972	19.3586	0.512335	0.619698	0.74192	-6.47564
A0A8I5XWD7	Inositol hexakisphosphate and diphosphoinositol-pentakisphosphate kinase	-0.141237	26.3436	-2.53277	0.030032	0.132469	-3.9242
A0A8I5XWT0	CD55 molecule (Cromer blood group)	-0.204621	22.1346	-0.640287	0.536583	0.672484	-6.39861
A0A8I5XWT5	Sirtuin 3	-0.147073	23.2111	-1.93434	0.0822632	0.217582	-4.88957
A0A8I5Y0H0	Cullin 1	-0.095276	25.8333	-1.58902	0.143578	0.29421	-5.32427
A0A8I5Y0Y2	DNA damage inducible 1 homolog 2	-0.352625	23.9284	-2.33442	0.0420812	0.156127	-4.27925
A0A8I5Y176	RAN binding protein 9	-0.0829967	22.3176	-1.45245	0.177452	0.331615	-5.51036
A0A8I5Y1D5	phosphatidylinositol-3,5-bisphosphate 3-phosphatase	-0.150208	24.5594	-1.92945	0.0829286	0.218776	-4.88267
A0A8I5Y1J2	Peptidyl-prolyl cis-trans isomerase	NA	NA	NA	NA	NA	NA
A0A8I5Y1S2	Anoctamin	-0.0883863	22.1632	-0.514277	0.618389	0.74093	-6.47077
A0A8I5Y2B8	thioredoxin-dependent peroxiredoxin	-0.218201	29.3667	-2.83204	0.0180273	0.104179	-3.46095
A0A8I5Y4S4	ENAH, actin regulator	-0.51613	24.0275	-2.832	0.0180287	0.104179	-3.46102
A0A8I5Y5E8	Actin-related protein 2/3 complex subunit 4	-0.113134	27.2478	-1.52092	0.159684	0.312787	-5.45677
A0A8I5Y5R7	Collagen type VI alpha 2 chain	0.395653	26.783	1.27143	0.232753	0.390499	-5.75526
A0A8I5Y5S4	Peptidyl-prolyl cis-trans isomerase	-0.198074	23.5772	-2.02289	0.0710442	0.201841	-4.73356
A0A8I5Y656	RAB GTPase activating protein 1	-0.147769	25.7994	-1.79638	0.103088	0.244277	-5.08445
A0A8I5Y661	Family with sequence similarity 177, member A1	-0.245403	25.3109	-3.44706	0.00638852	0.0677149	-2.40838
A0A8I5Y662;A0A8I6AEV5;A0A8I6AKK2;F1LYU3	Ig-like domain-containing protein	0.751981	23.2177	1.15329	0.275989	0.432648	-5.90218
A0A8I5Y674	GTPase activating protein and VPS9 domains 1	-0.0828008	26.8326	-1.65873	0.1286	0.277081	-5.23017
A0A8I5Y6B0	Protein-serine O-palmitoleoyltransferase porcupine	NA	NA	NA	NA	NA	NA
A0A8I5Y6E8	ADAM metallopeptidase domain 22	-0.118809	26.9578	-1.07163	0.30942	0.466107	-6.01352
A0A8I5Y6H9	Talin 2	-0.221623	28.7747	-2.97755	0.0140745	0.0928253	-3.19159
A0A8I5Y6P3	GDP-D-glucose phosphorylase 1	-0.100263	22.8103	-0.975675	0.352559	0.507761	-6.08287
A0A8I5Y7I2	Potassium channel tetramerization domain containing 12	-0.157241	25.4864	-2.89272	0.0162577	0.0993781	-3.31139
A0A8I5Y7L4	DNA topoisomerase 2	-0.0345402	23.9536	-0.518349	0.615649	0.738736	-6.38568
A0A8I5Y7M6	NADH dehydrogenase [ubiquinone] 1 beta subcomplex subunit 4	-0.190361	26.2762	-1.35107	0.206865	0.362058	-5.69327
A0A8I5Y7P7	Immunoglobulin kappa variable like, pseudogene 6	NA	NA	NA	NA	NA	NA
A0A8I5Y874	AarF domain-containing protein kinase 1	-0.0998725	23.0027	-0.915941	0.381557	0.536543	-6.10895
A0A8I5Y8A6	WD repeat and SOCS box-containing 2	-0.197672	21.4531	-2.04444	0.0685414	0.198408	-4.70124
A0A8I5Y8H6	Pleckstrin and Sec7 domain containing 3	-0.1871	24.4344	-2.14024	0.058397	0.182958	-4.51803
A0A8I5Y9A4	NADH dehydrogenase [ubiquinone] 1 beta subcomplex subunit 3	-0.206684	26.9547	-1.8672	0.0918534	0.23055	-4.98193
A0A8I5Y9H3	ArfGAP with GTPase domain, ankyrin repeat and PH domain 3	0.132941	24.5254	1.84468	0.0952976	0.23427	-5.00732
A0A8I5Y9M9	Sorcin	-0.114631	26.1738	-1.42597	0.184767	0.339945	-5.58409
A0A8I5Y9R1;D3ZE08	Ig-like domain-containing protein	0.601077	22.1246	1.10018	0.297391	0.453898	-5.93269
A0A8I5Y9V4	Cysteine--tRNA ligase, cytoplasmic	0.122321	26.2961	1.13648	0.282628	0.439085	-5.95071
A0A8I5Y9V8	NudC domain containing 3	-0.159223	23.9135	-1.99165	0.0748268	0.207773	-4.74959
A0A8I5YBC5	DEP domain containing 5, GATOR1 subcomplex subunit	0.350402	23.0096	0.876779	0.401467	0.554993	-6.2125
A0A8I5YBG5	E3 ubiquitin-protein ligase	-0.176921	25.0088	-2.69591	0.0227373	0.115113	-3.62727
A0A8I5YBN1	Enhancer trap locus 4	-0.323597	25.3663	-2.24281	0.0491369	0.166257	-4.42602
A0A8I5YBN5	Spermine synthase like 1	-0.00803032	21.365	-0.0315008	0.975499	0.985464	-6.59174
A0A8I5YBR0	E3 ubiquitin-protein ligase MARCHF5	-0.167312	23.817	-2.70756	0.0222901	0.113825	-3.65138
A0A8I5YBS8	Uncharacterized protein	0.0498086	19.5387	0.195336	0.849097	0.899726	-6.55363
A0A8I5YBU7	Sorting nexin 14	-0.111876	22.2993	-0.720072	0.488202	0.632002	-6.30535
A0A8I5YC36	RAN binding protein 2	-0.198224	23.1243	-2.64526	0.0247896	0.119138	-3.7711
A0A8I5YC45	Immunoglobulin heavy constant epsilon	NA	NA	NA	NA	NA	NA
A0A8I5YC77	NIPA-like domain containing 3	-0.343186	22.9568	-2.34465	0.0413568	0.154821	-4.26274
A0A8I5YC99	Epidermal growth factor receptor pathway substrate 15	-0.1719	24.3825	-2.91285	0.0157106	0.0976892	-3.29473
A0A8I5YCH6	Aladin WD repeat nucleoporin	-0.850461	23.6358	-2.86599	0.0170147	0.101314	-3.37389
A0A8I5ZJ57	FACT complex subunit	-0.070583	24.9087	-1.0563	0.316028	0.472924	-6.00141
A0A8I5ZJ62	GLI pathogenesis-related 2	0.0541029	30.017	0.517315	0.616344	0.739058	-6.41377
A0A8I5ZJ94	Ankyrin 1	-0.210749	27.4866	-3.80345	0.00355627	0.0510621	-1.80122
A0A8I5ZJB6	Tubulin-specific chaperone D	-0.0484481	24.1266	-0.576069	0.577482	0.706488	-6.41425
A0A8I5ZJB9	Spectrin repeat containing nuclear envelope protein 1	-0.0579832	26.8272	-0.389148	0.70544	0.802224	-6.45146
A0A8I5ZK24	DDHD domain containing 1	-0.181938	23.3387	-1.51867	0.160243	0.312875	-5.48396
A0A8I5ZK56	Nicotinamide-nucleotide adenylyltransferase	-0.0288662	22.9284	-0.332438	0.746519	0.829601	-6.51951
A0A8I5ZK89	Dedicator of cytokinesis 5	-0.284577	24.6889	-2.78292	0.0196016	0.107879	-3.48375
A0A8I5ZK96	Protocadherin 9	-0.286686	21.1046	-5.37624	0.000327386	0.0194758	0.575257
A0A8I5ZKD4	NHL repeat containing 3	-0.295584	22.7972	-2.11892	0.0605224	0.186716	-4.60688
A0A8I5ZKE7	CUGBP, Elav-like family member 4	-0.21358	23.1603	-2.11312	0.0611134	0.187282	-4.62166
A0A8I5ZKE8	Integrin beta	-0.0517674	24.885	-0.476877	0.643845	0.757819	-6.43489
A0A8I5ZKG8	Consortin, connexin sorting protein	NA	NA	NA	NA	NA	NA
A0A8I5ZKH1	RNA helicase	-0.015372	26.9615	-0.135722	0.894772	0.93265	-6.58328
A0A8I5ZKK5	NCBP2 antisense 2 (head to head)	-0.216902	22.6863	-1.97444	0.0769901	0.211243	-4.7674
A0A8I5ZKQ1	RAB2B, member RAS oncogene family	-0.0479707	26.1354	-0.710085	0.494106	0.636893	-6.30742
A0A8I5ZKQ3	Dysferlin	-0.198272	24.3408	-2.04646	0.0683111	0.198336	-4.7121
A0A8I5ZKR8	DIRAS family GTPase 2	-0.226555	26.543	-2.35957	0.0403237	0.152503	-4.20959
A0A8I5ZKV9	Probable ATP-dependent RNA helicase DDX5	-0.0707229	26.561	-0.635446	0.539607	0.675032	-6.3889
A0A8I5ZKY1	E3 ubiquitin-protein ligase RNF170	-0.18775	23.4007	-2.44854	0.0346647	0.14216	-4.08927
A0A8I5ZL33	ArfGAP with SH3 domain, ankyrin repeat and PH domain 2	-0.0776295	23.2263	-1.12861	0.28578	0.442008	-5.94445
A0A8I5ZL63	Ankyrin repeat domain 13a	-0.178345	23.3024	-2.0942	0.0630786	0.190552	-4.5909
A0A8I5ZL85	Atypical chemokine receptor 1	1.5264	18.3674	2.29268	0.0451641	0.160128	-4.30527
A0A8I5ZL88	RNA binding protein fox-1 homolog 1	-0.236386	22.5258	-1.34773	0.2079	0.363069	-5.69832
A0A8I5ZLD3	Abl-interactor 2	-0.172121	24.1286	-3.10506	0.0113394	0.0846288	-3.00523
A0A8I5ZLE0	riboflavin kinase	-0.103166	24.364	-1.21388	0.253073	0.410583	-5.85322
A0A8I5ZLK5	ATP binding cassette subfamily A member 1	-0.108953	21.0367	-0.529573	0.608127	0.732788	-6.46628
A0A8I5ZLL4	Syntaxin binding protein 6	-0.0675841	25.6208	-0.634672	0.540091	0.6755	-6.39389
A0A8I5ZLP5	IQ motif containing B1	-0.0968985	23.7095	-1.55436	0.151586	0.302974	-5.42071
A0A8I5ZLQ1	Negative regulator of ubiquitin-like proteins 1	-0.0775546	24.8017	-0.890058	0.394637	0.548829	-6.20081
A0A8I5ZLR0	glutathione transferase	-0.192744	26.5133	-2.19786	0.0530053	0.173547	-4.48462
A0A8I5ZLR7	Pre-rRNA-processing protein TSR2 homolog	-0.10205	24.9139	-1.40524	0.190672	0.345157	-5.64369
A0A8I5ZLV4	non-specific serine/threonine protein kinase	-0.154766	23.6861	-0.86122	0.409575	0.560929	-6.2292
A0A8I5ZLY4	non-specific serine/threonine protein kinase	-0.0859902	22.5755	-0.887693	0.395847	0.549952	-6.19548
A0A8I5ZLY7	TAP binding protein	-0.217246	25.1188	-1.38424	0.196816	0.351493	-5.64185
A0A8I5ZM56	MAP7 domain-containing protein 1	-0.0367731	25.4533	-0.724805	0.485419	0.62973	-6.25186
A0A8I5ZM64	RCC1 and BTB domain containing protein 1	-0.00170774	24.6128	-0.0185014	0.985608	0.992152	-6.57678
A0A8I5ZM79	Proteasome 26S subunit, non-ATPase 7	-0.315514	25.3934	-2.8556	0.0173183	0.102045	-3.42169
A0A8I5ZM80	Armadillo-like helical domain containing 3	-0.165241	23.1773	-1.13216	0.284355	0.440343	-5.96461
A0A8I5ZMB0	NAC alpha domain containing	-0.234032	23.4315	-2.75616	0.0205166	0.110243	-3.56327
A0A8I5ZMB4;D3ZCH6	Ribonuclease T2, pseudogene 1	0.107286	21.0233	0.824945	0.428912	0.578583	-6.2133
A0A8I5ZMG6	Serine/threonine-protein phosphatase 2A 56 kDa regulatory subunit	-0.122759	25.1339	-1.82353	0.0986388	0.239033	-5.0273
A0A8I5ZMI8;A0A8I6G380	Keratin, type II cytoskeletal 6A-like	0.0627239	24.2558	0.156068	0.879129	0.9212	-6.58757
A0A8I5ZMK5	ARFGEF family member 3	-0.33319	25.1719	-0.54374	0.598701	0.725279	-6.45829
A0A8I5ZMM2	Carbamoyl-phosphate synthetase 2, aspartate transcarbamylase, and dihydroorotase	-0.132925	25.343	-1.54189	0.154563	0.306179	-5.44472
A0A8I5ZMM5	Ig-like domain-containing protein	NA	NA	NA	NA	NA	NA
A0A8I5ZMN0	Microfibrillar-associated protein 1A like 1	0.13071	20.4705	0.808338	0.437968	0.587695	-6.19456
A0A8I5ZMP8	Ubiquitin-conjugating enzyme E2A	0.00155895	22.6647	0.012704	0.990117	0.994008	-6.5848
A0A8I5ZMR4	LSM7 homolog, U6 small nuclear RNA and mRNA degradation associated	-0.25632	25.0827	-1.80064	0.102378	0.243664	-5.10339
A0A8I5ZMR7	Vacuolar protein sorting 13 homolog C	-0.197767	24.5317	-3.11342	0.0111803	0.0840032	-2.96435
A0A8I5ZMW1	Dmx-like 2	-0.162576	25.4098	-2.90298	0.0159766	0.0983459	-3.27652
A0A8I5ZMX5	TBC1 domain family member 1	-0.105636	19.7281	-0.676142	0.5145	0.654439	-6.31227
A0A8I5ZN05	Astrotactin 1	-0.344922	20.7992	-2.31096	0.0437873	0.158308	-4.28541
A0A8I5ZN24	Dehydrogenase/reductase 7	-0.0933691	24.4842	-0.855723	0.412466	0.563235	-6.23394
A0A8I5ZN47	Mtr4 exosome RNA helicase	-0.193764	22.0544	-1.68151	0.124018	0.270392	-5.26325
A0A8I5ZN89	Glutaryl-CoA dehydrogenase, mitochondrial	-0.3396	26.1041	-3.46811	0.00616893	0.066705	-2.34875
A0A8I5ZNC2	Transmembrane p24 trafficking protein family member 8	-0.0656166	23.0084	-1.16898	0.269901	0.427366	-5.87216
A0A8I5ZND3	V-type proton ATPase subunit a	NA	NA	NA	NA	NA	NA
A0A8I5ZNF1	Coatomer subunit alpha	-0.112269	25.6653	-2.06647	0.0660702	0.194389	-4.61799
A0A8I5ZNG4	RPTOR independent companion of MTOR, complex 2	-1.0238	23.1427	-3.1932	0.0097719	0.080167	-2.8581
A0A8I5ZNH4;A0A8I5ZSE3;Q9ET45	Uncharacterized protein	0.228768	19.9463	0.970297	0.355102	0.50973	-6.03977
A0A8I5ZNK2	Serine/threonine-protein kinase OSR1	-0.203585	25.2842	-3.44862	0.00637196	0.0677149	-2.40532
A0A8I5ZNP5	Myoferlin	-0.489489	24.9339	-0.591438	0.567541	0.69876	-6.42994
A0A8I5ZNR8	Dedicator of cytokinesis 4	-0.0151148	25.2768	-0.15967	0.876365	0.918774	-6.57721
A0A8I5ZNR9	Netrin G1	-0.323846	20.6759	-1.86535	0.0921321	0.23055	-4.97915
A0A8I5ZNT3	Hexose-6-phosphate dehydrogenase (glucose 1-dehydrogenase)	-0.164514	20.5212	-0.90185	0.388639	0.543138	-6.17435
A0A8I5ZNY0	AVL9 cell migration associated	-0.104075	23.4347	-1.42745	0.18435	0.339497	-5.61005
A0A8I5ZP12	Argonaute RISC component 1	-0.294075	27.444	-3.93932	0.0028556	0.0452395	-1.57201
A0A8I5ZP60	SNW domain-containing protein 1	-0.0603038	22.7577	-0.395456	0.700929	0.798475	-6.51069
A0A8I5ZP70	Target of myb1 like 2 membrane trafficking protein	-0.238828	26.6152	-3.9066	0.00300993	0.0467187	-1.62173
A0A8I5ZP83	Charged multivesicular body protein 4B	-0.0264504	26.0219	-0.385662	0.707938	0.803474	-6.49871
A0A8I5ZPB5	Vav guanine nucleotide exchange factor 3	-0.162223	22.5583	-0.86889	0.405564	0.557535	-6.2142
A0A8I5ZPF8	ubiquitinyl hydrolase 1	-0.489315	22.9121	-2.86632	0.017005	0.101314	-3.37985
A0A8I5ZPH5	Phosphoinositide phospholipase C	-0.0673432	21.0555	-0.665157	0.521207	0.660713	-6.37142
A0A8I5ZPK8	Protein phosphatase 4, regulatory subunit 4	-0.237903	24.1742	-2.6701	0.023761	0.117087	-3.71073
A0A8I5ZPV1	TBC1 domain family, member 22a	-0.0808812	25.4842	-0.894864	0.392184	0.546746	-6.19959
A0A8I5ZPZ9	Serine/threonine-protein phosphatase 2A activator	-0.348499	26.8101	-6.13235	0.000117751	0.0138833	1.57048
A0A8I5ZQ09;A0A8I5ZV61;A0A8I5ZZK2	Ig-like domain-containing protein	NA	NA	NA	NA	NA	NA
A0A8I5ZQ24	V-type proton ATPase subunit H	-0.110286	27.3011	-1.63448	0.133643	0.28254	-5.27142
A0A8I5ZQ50	Valosin containing protein lysine methyltransferase	0.0719565	21.673	0.575975	0.577543	0.706488	-6.38502
A0A8I5ZQ75	Calmin	-0.256577	22.7067	-2.71959	0.0218371	0.112696	-3.61316
A0A8I5ZQA7	Serine (or cysteine) peptidase inhibitor, clade B, member 6b	NA	NA	NA	NA	NA	NA
A0A8I5ZQD2	B-TFIID TATA-box binding protein associated factor 1	0.302935	21.2321	2.83455	0.0179506	0.104022	-3.43132
A0A8I5ZQD4	Dystonin	-0.0979143	28.5574	-1.37495	0.199589	0.354999	-5.64595
A0A8I5ZQE4	Transcription elongation factor SPT5	-0.0109357	24.1015	-0.180087	0.860732	0.907961	-6.55208
A0A8I5ZQF6	Ribosomal protein L10, pseudogene 14	0.399797	25.1168	0.507949	0.62266	0.74395	-6.47809
A0A8I5ZQK2;A0A8I6A4Y0;F1M6L8	Translation machinery associated 7 homolog	0.221549	26.2062	1.86257	0.0925521	0.230947	-4.97728
A0A8I5ZQL5	Acyl-CoA dehydrogenase family, member 8	-0.270242	27.3589	-5.07093	0.000506105	0.0237692	0.13774
A0A8I5ZQM2	Dystrobrevin	-0.264383	25.6592	-1.80689	0.101344	0.241955	-5.08683
A0A8I5ZQP0	HECT-type E3 ubiquitin transferase	-0.0750092	21.0715	-0.903054	0.388031	0.54263	-6.17072
A0A8I5ZQP3	Phospholipid-transporting ATPase	-0.160569	23.698	-0.408452	0.691673	0.791809	-6.52636
A0A8I5ZQQ3	Pyruvate dehydrogenase phosphatase regulatory subunit	-0.193911	25.2233	-4.0489	0.00239652	0.0417444	-1.3729
A0A8I5ZQQ9	Adenylate kinase 2, mitochondrial	0.106472	21.9592	1.40393	0.191049	0.345625	-5.60596
A0A8I5ZQT5	Formin 2	-0.369198	21.5621	-3.01223	0.0132701	0.0903986	-3.13855
A0A8I5ZQU7	Caspase 7	0.190523	18.4549	2.04481	0.0684999	0.198381	-4.68729
A0A8I5ZQV0	Ubiquitin protein ligase E3 component n-recognin 7	-0.152123	18.0449	-0.437514	0.671168	0.775086	-6.51077
A0A8I5ZQV3	Kirre like nephrin family adhesion molecule 3	-0.158462	22.3672	-2.86521	0.0170371	0.101314	-3.34996
A0A8I5ZQW6	Kinase suppressor of ras 1	-0.0772009	24.1162	-0.612336	0.554176	0.687706	-6.41682
A0A8I5ZQZ1	Nuclear FMR1 interacting protein 2	-0.487111	18.2151	-1.83086	0.0974694	0.237461	-5.01976
A0A8I5ZR43	Interferon regulatory factor 2 binding protein 2	-0.571149	20.3879	-1.73647	0.113565	0.256074	-5.19354
A0A8I5ZR95	Oxysterol-binding protein	-0.0431561	20.1949	-0.301888	0.76901	0.8454	-6.56447
A0A8I5ZRD0	Ankyrin repeat domain 28	-0.109537	24.1094	-0.979904	0.350568	0.505607	-6.12053
A0A8I5ZRG0	Proteasome subunit beta type-3	-0.168297	23.522	-1.28724	0.227411	0.384357	-5.78542
A0A8I5ZRQ9	AKT1 substrate 1	-0.0369591	23.4637	-0.522425	0.612911	0.73595	-6.42713
A0A8I5ZRS3	SLAIN motif family, member 1	-0.230051	21.7777	-3.26963	0.00859328	0.0753833	-2.68672
A0A8I5ZRT6	Dedicator of cytokinesis 2	-0.328323	23.0023	-4.03763	0.00243994	0.0420204	-1.4494
A0A8I5ZRW0;A0A8I6AAH0	Small nuclear ribonucleoprotein G	-0.261533	21.5849	-3.32674	0.00780881	0.072929	-2.55306
A0A8I5ZS67	GRB10 interacting GYF protein 2	-0.17239	21.5744	-2.37467	0.0393029	0.150479	-4.17574
A0A8I5ZS69	Sorting nexin	-0.140591	25.5657	-0.81729	0.433071	0.582672	-6.26638
A0A8I5ZS95	RAN binding protein 3	-0.150889	24.5389	-2.14861	0.0575821	0.181884	-4.50746
A0A8I5ZSB0	Interferon gamma induced GTPase	-0.211291	24.168	-0.344621	0.737618	0.82344	-6.55199
A0A8I5ZSJ2	RRM domain-containing protein	-0.0721047	22.4309	-0.452341	0.660814	0.767154	-6.48329
A0A8I5ZSK4	MIA SH3 domain ER export factor 2	-0.081519	22.786	-0.486747	0.637077	0.753603	-6.48921
A0A8I5ZSL2	Iron-sulfur cluster assembly 2, pseudogene 1	-0.210058	30.2204	-2.12064	0.0603484	0.18649	-4.60789
A0A8I5ZSP1	Zinc finger protein 37 homolog	0.247025	21.6196	0.551069	0.593855	0.721607	-6.43085
A0A8I5ZT10	CCM2 scaffold protein	-0.113282	23.4778	-1.31214	0.219204	0.375402	-5.75858
A0A8I5ZT32	guanylate kinase	-0.23692	25.4033	-2.87037	0.0168883	0.101016	-3.35628
A0A8I5ZT44	TLC domain containing 3A	0.339624	19.7616	0.989474	0.346095	0.502108	-6.05743
A0A8I5ZT87	Myc binding protein	-0.373414	23.2578	-2.56634	0.0283616	0.128899	-3.85787
A0A8I5ZT91	Thioredoxin-related transmembrane protein 1	-0.232831	24.6539	-2.47089	0.0333707	0.139465	-4.00534
A0A8I5ZTA3	Protein transport protein sec16	-0.217562	22.8993	-2.36677	0.0398337	0.151878	-4.20502
A0A8I5ZTB8	Phosphatidylinositol-3,5-bisphosphate 3-phosphatase MTMR2	-0.0857728	28.2047	-1.23039	0.247102	0.404442	-5.81976
A0A8I5ZTH4	FRY like transcription coactivator	-0.370785	25.3622	-4.08564	0.00226053	0.0408692	-1.36734
A0A8I5ZTL7	Phospholipid-transporting ATPase	-0.359738	22.5909	-1.4881	0.167998	0.321573	-5.53144
A0A8I5ZTN5	Adenylosuccinate lyase	-0.0681979	26.6067	-0.860991	0.409695	0.560929	-6.19309
A0A8I5ZTQ0	Myeloid-derived growth factor	-0.146899	24.9146	-1.50656	0.163276	0.316786	-5.47575
A0A8I5ZTW5	TLC domain containing 3B	-0.17394	23.7718	-2.42251	0.0362344	0.145579	-4.08129
A0A8I5ZTW6	Golgi associated PDZ and coiled-coil motif containing	-0.173288	22.4718	-2.6137	0.0261608	0.122624	-3.73867
A0A8I5ZTX2	Coiled-coil domain containing 88C	-0.200605	21.8252	-0.705314	0.496941	0.638999	-6.35339
A0A8I5ZU33	BRCA1 associated protein	-0.150131	23.4669	-1.85175	0.0942034	0.233151	-4.95452
A0A8I5ZU42	THIF-type NAD/FAD binding fold domain-containing protein	-0.47746	23.2516	-4.44299	0.00129303	0.0328944	-0.82424
A0A8I5ZU57	Cyclin Y	-0.210543	24.2995	-1.85209	0.094151	0.233134	-5.00017
A0A8I5ZU67	Dmx-like 1	-0.0967535	23.4044	-0.964415	0.357899	0.512203	-6.13537
A0A8I5ZU73	Solute carrier family 13 member 4	NA	NA	NA	NA	NA	NA
A0A8I5ZU78	leucine--tRNA ligase	-1.15344	22.3616	-2.27604	0.0464538	0.161731	-4.36146
A0A8I5ZU81	Ferritin	-0.444657	21.409	-2.4956	0.0319958	0.136537	-3.97032
A0A8I5ZU98	Oxysterol-binding protein	-0.251436	20.6047	-1.92781	0.0831533	0.219086	-4.84338
A0A8I5ZU99	Protein phosphatase, Mg2+/Mn2+ dependent, 1L	-0.140171	23.639	-2.79218	0.0192946	0.107433	-3.39375
A0A8I5ZUD8	Proton-coupled zinc antiporter SLC30A9, mitochondrial	-0.160956	24.509	-2.73657	0.0212139	0.111642	-3.50958
A0A8I5ZUE7	Zinc finger CCCH-type containing 7B	-0.0583608	23.221	-0.883341	0.398081	0.551806	-6.1412
A0A8I5ZUI1	Ral GEF with PH domain and SH3 binding motif 1	0.246864	25.7039	0.646051	0.532996	0.670593	-6.3904
A0A8I5ZUI2	Anoctamin	-0.191023	24.4757	-3.63874	0.00465386	0.057444	-2.04182
A0A8I5ZUS1	Mitogen activated protein kinase kinase kinase 4	-0.284855	21.1185	-1.40817	0.189826	0.344681	-5.63998
A0A8I5ZUT2	Immunity-related GTPase Q	-0.0973296	27.541	-1.77923	0.105993	0.247653	-5.07114
A0A8I5ZUU2	Pantothenate kinase 1	-0.47401	21.4761	-3.86783	0.00320417	0.0482672	-1.74103
A0A8I5ZV13	Methyltransferase 13, eEF1A N-terminus and K55	0.745753	25.5656	1.23413	0.245767	0.403426	-5.77561
A0A8I5ZV26	Stomatin	0.101313	22.7755	1.03557	0.325136	0.481151	-6.06433
A0A8I5ZV31	Phospholipid-transporting ATPase	NA	NA	NA	NA	NA	NA
A0A8I5ZV49	Filamin A	0.128993	26.7706	0.974449	0.353137	0.508132	-6.10984
A0A8I5ZV52	Hemoglobin subunit epsilon 1 like, pseudogene 1	-0.0825458	21.0701	-0.450254	0.662267	0.767989	-6.40216
A0A8I5ZV55	ArfGAP with FG repeats 2	-0.0505622	23.3717	-0.373501	0.716682	0.810153	-6.54092
A0A8I5ZV64	OCIA domain containing 2	0.110586	21.7798	1.17417	0.267913	0.42604	-5.91422
A0A8I5ZV67	Early endosome antigen 1	-0.117778	24.7713	-1.4072	0.190106	0.345038	-5.60146
A0A8I5ZV77	Alpha-ketoglutarate dehydrogenase subunit 4	-0.168434	25.7084	-1.50291	0.164201	0.317676	-5.49717
A0A8I5ZV99	non-specific serine/threonine protein kinase	NA	NA	NA	NA	NA	NA
A0A8I5ZVC4	Inter-alpha-trypsin inhibitor heavy chain 2	0.595962	22.6918	1.36543	0.202462	0.357515	-5.63531
A0A8I5ZVG4	Cyclin-dependent kinase-like 4	NA	NA	NA	NA	NA	NA
A0A8I5ZVG9	AP complex subunit sigma	-0.151186	24.1118	-2.42404	0.0361399	0.145579	-4.0707
A0A8I5ZVI3	Pre-mRNA processing factor 40 homolog A	0.186573	21.4966	1.09182	0.300875	0.457506	-5.96421
A0A8I5ZVL4	Cyclin-dependent kinase-like 5	-0.637607	27.0496	-2.0778	0.0648319	0.192673	-4.68558
A0A8I5ZVT2	Fibronectin type III domain containing 3a	-0.162028	20.3777	-1.28065	0.229624	0.386977	-5.7576
A0A8I5ZVU1	Uridine-cytidine kinase	-0.07614	23.5299	-0.986192	0.347624	0.503255	-6.02131
A0A8I5ZVV8	Actin-binding LIM protein 1	-0.49143	24.5723	-1.49645	0.165849	0.319471	-5.52615
A0A8I5ZVY2	Small ribosomal subunit protein bS6m	-0.094607	23.6207	-0.873424	0.403206	0.555893	-6.21857
A0A8I5ZVY6	RAD50 interactor 1	-0.181544	21.0077	-1.81415	0.100156	0.241081	-5.02701
A0A8I5ZW20	Ubiquitin domain containing 2	0.0639022	21.9054	0.558794	0.588769	0.716323	-6.4074
A0A8I5ZW24	Coiled coil domain containing 88A	-0.548979	24.4116	-2.71756	0.0219129	0.112992	-3.58196
A0A8I5ZW56	C-type lectin domain containing 16A	NA	NA	NA	NA	NA	NA
A0A8I5ZW76	TBC1 domain family, member 22B	NA	NA	NA	NA	NA	NA
A0A8I5ZWC6	Importin subunit alpha	-0.173595	28.2093	-3.5276	0.00558967	0.0630794	-2.19891
A0A8I5ZWF3	Large ribosomal subunit protein uL11 C-terminal domain-containing protein	0.0736811	21.3996	0.389895	0.704905	0.801813	-6.53425
A0A8I5ZWI8	Mitochondrial import inner membrane translocase subunit TIM14	-0.124428	23.6105	-1.75688	0.10989	0.251986	-5.14559
A0A8I5ZWK4	glyceraldehyde-3-phosphate dehydrogenase (phosphorylating)	0.192623	28.9804	3.92526	0.00292089	0.0459178	-1.60238
A0A8I5ZWM5;A0A8I6A513	Tr-type G domain-containing protein	-0.138199	23.5617	-1.59209	0.142886	0.293102	-5.37139
A0A8I5ZWM6	RAS protein activator like 2	-0.251774	21.8885	-4.49365	0.00119629	0.0317508	-0.724803
A0A8I5ZWM9	Vacuolar protein sorting-associated protein 41 homolog	-0.241979	25.1783	-3.78834	0.00364462	0.0516054	-1.80478
A0A8I5ZWP8	Nucleolar protein 10	0.395604	22.5054	2.45352	0.0343722	0.141338	-4.06013
A0A8I5ZWT0	Poly(rC) binding protein 3	-0.119949	24.4929	-1.59848	0.141459	0.292043	-5.3893
A0A8I5ZWW2	Transient receptor potential cation channel, subfamily M, member 3	0.201843	24.885	2.54521	0.0294018	0.130943	-3.8937
A0A8I5ZWY4	2-aminoethanethiol dioxygenase	-0.081005	26.0596	-0.259859	0.800319	0.866762	-6.55757
A0A8I5ZWZ4	Glycylpeptide N-tetradecanoyltransferase	-0.144314	24.4418	-3.30919	0.00804169	0.0736897	-2.59237
A0A8I5ZX76	Eukaryotic translation initiation factor 3 subunit K	-0.104237	24.1164	-1.17921	0.265989	0.424461	-5.9098
A0A8I5ZXB9	Kinesin-associated protein 3	-0.165029	25.1356	-3.18236	0.00995203	0.0806022	-2.8252
A0A8I5ZXC8	Small ribosomal subunit protein bS16m	-0.157349	23.0198	-1.48715	0.168243	0.321881	-5.52502
A0A8I5ZXE5;Q6AY77;A0A8I5ZLJ0	Gem-associated protein 8	-0.527933	19.3338	-4.37371	0.00143894	0.033778	-0.921504
A0A8I5ZXI2	Rho GDP dissociation inhibitor beta	-0.190739	25.0241	-1.73567	0.113711	0.256261	-5.19725
A0A8I5ZXP5	U2 snRNP-associated SURP domain containing	-0.409409	22.1689	-3.53043	0.00556354	0.0630794	-2.21365
A0A8I5ZXP9	Apical junction component 1 homolog	-0.52036	23.5704	-1.26272	0.235741	0.393654	-5.78465
A0A8I5ZXT2	Dematin actin binding protein	-0.711599	25.012	-2.05817	0.0669908	0.195768	-4.71598
A0A8I5ZXU9	Tyrosine-protein kinase	-0.0388547	23.3609	-0.293393	0.775305	0.850187	-6.47691
A0A8I5ZXX6	Phospholipid-transporting ATPase	-0.195407	26.1571	-2.68368	0.0232166	0.115732	-3.69422
A0A8I5ZXZ8	Cysteine protease	-0.248595	21.6995	-1.59206	0.142894	0.293102	-5.37927
A0A8I5ZXZ9	cysteine--tRNA ligase	-0.252778	23.0946	-2.94427	0.0148932	0.0958176	-3.21759
A0A8I5ZY10	Charged multivesicular body protein 2A	0.0445298	23.9408	0.570484	0.581119	0.710153	-6.41298
A0A8I5ZY21	Nodal modulator 1	-0.133105	24.6491	-1.43412	0.182487	0.337066	-5.58556
A0A8I5ZY29	Ubiquitin carboxyl-terminal hydrolase	-0.230541	28.7245	-3.3472	0.00754602	0.0714944	-2.52603
A0A8I5ZYD8	Four and a half LIM domains 3	-0.170581	20.8947	-0.872367	0.403755	0.556039	-6.21949
A0A8I5ZYG2	Mono-ADP ribosylhydrolase 2	0.00226308	23.2762	0.0162893	0.987329	0.992672	-6.60287
A0A8I5ZYN4	DENN domain containing 5B	-0.193331	23.5548	-1.41779	0.187076	0.342173	-5.59104
A0A8I5ZYN7	Unconventional myosin-VI	-0.0781368	25.6525	-1.41538	0.187761	0.342915	-5.6047
A0A8I5ZYN9	Importin 11, pseudogene 1	NA	NA	NA	NA	NA	NA
A0A8I5ZYV2	RGP1 homolog, RAB6A GEF complex partner 1	NA	NA	NA	NA	NA	NA
A0A8I5ZYZ8	Ubiquitin-conjugating enzyme E2M	-0.095703	26.4586	-1.13572	0.28293	0.439261	-5.95367
A0A8I5ZZ14	FERM domain containing kindlin 2	0.0406577	29.962	0.308123	0.7644	0.842297	-6.54359
A0A8I5ZZ36	Solute carrier family 12, member 6	-0.108052	23.039	-0.889039	0.395158	0.549243	-6.20242
A0A8I5ZZ44	Nuclear-export cofactor Arc1-like N-terminal domain-containing protein	0.0379413	24.4421	0.503837	0.625444	0.744582	-6.37684
A0A8I5ZZ71	Mitotic spindle organizing protein 1	0.518122	20.7295	0.904881	0.387108	0.541856	-6.19059
A0A8I5ZZ89	Elongator complex protein 3	-0.126674	25.1936	-1.1718	0.268819	0.426693	-5.92116
A0A8I5ZZF0	Inter-alpha-trypsin inhibitor heavy chain 5	0.0952474	25.3764	1.3588	0.204485	0.359895	-5.64003
A0A8I5ZZG2	Receptor expression-enhancing protein	-0.0325697	23.2989	-0.385863	0.707794	0.80346	-6.47886
A0A8I5ZZM0	HECT domain E3 ubiquitin protein ligase 4	-0.0507453	24.8641	-0.659047	0.52496	0.664438	-6.35878
A0A8I5ZZN6	E3 ubiquitin-protein ligase	-0.0835753	23.7193	-1.17064	0.269265	0.42713	-5.8678
A0A8I5ZZT6	Sosondowah ankyrin repeat domain family member C	NA	NA	NA	NA	NA	NA
A0A8I5ZZX8	Beta-adaptin appendage C-terminal subdomain domain-containing protein	-0.118391	23.8113	-1.00052	0.340985	0.496103	-6.099
A0A8I5ZZZ6	Serine/threonine-protein kinase RIO3	-0.0335555	23.6151	-0.421785	0.682232	0.78417	-6.47255
A0A8I6A023	CKLF-like MARVEL transmembrane domain containing 7	-0.0723421	23.432	-0.266401	0.79542	0.863289	-6.57458
A0A8I6A052	Family with sequence similarity 120 member C	-0.0897741	25.4177	-1.76938	0.107695	0.249349	-5.06778
A0A8I6A072	RAB, member of RAS oncogene family-like 3	-0.163423	21.7667	-1.57763	0.146168	0.296937	-5.37464
A0A8I6A089	PAXX, non-homologous end joining factor	-0.186336	25.7296	-1.27877	0.230259	0.387729	-5.79843
A0A8I6A0B7	Nipsnap homolog 3B	-0.508819	22.7874	-2.83899	0.0178152	0.103491	-3.39631
A0A8I6A0K6	Aminomethyltransferase	-0.0491274	24.6842	-0.614548	0.552772	0.686736	-6.37266
A0A8I6A0N4	Sestrin 3	-0.293752	18.9527	-2.30132	0.0445084	0.159393	-4.30901
A0A8I6A0N6	DOP1 leucine zipper like protein A	-0.122384	19.4899	-0.736945	0.478327	0.623811	-6.29011
A0A8I6A0T3	non-specific serine/threonine protein kinase	-0.0079538	26.2081	-0.165259	0.87208	0.916005	-6.54802
A0A8I6A0T5	Dynactin subunit 5	-0.208663	25.7049	-2.79242	0.0192868	0.107433	-3.52693
A0A8I6A0W6	Ubiquitin-conjugating enzyme E2O	-0.0828646	26.0128	-1.79324	0.103615	0.244913	-5.0638
A0A8I6A140	Kelch-like family member 9	-0.378195	21.5688	-3.02542	0.0129764	0.0896937	-3.12055
A0A8I6A152	STARD3 N-terminal like	-0.177279	22.0283	-2.20227	0.0526131	0.172868	-4.43356
A0A8I6A180	Teneurin transmembrane protein 4	-0.108011	25.5359	-0.987526	0.347002	0.502948	-6.10648
A0A8I6A183	Cell division cycle and apoptosis regulator 1	-0.0932306	27.3245	-0.996062	0.34304	0.498383	-6.10484
A0A8I6A1D9	Vesicle transport protein USE1	-0.0372235	23.131	-0.234486	0.819406	0.880438	-6.57907
A0A8I6A1H4	Transmembrane protein with metallophosphoesterase domain	-0.286076	21.6841	-2.06499	0.0662335	0.194482	-4.6962
A0A8I6A1K0	Solute carrier family 4 member 1 adaptor protein	-0.388155	22.849	-6.19602	0.00010842	0.0138833	1.66231
A0A8I6A1T4	Eukaryotic translation initiation factor 4 gamma 2	-0.110758	26.8736	-2.51045	0.0311966	0.135591	-3.93866
A0A8I6A1V1	protein-tyrosine-phosphatase	-0.0377564	25.2198	-0.453018	0.660343	0.767154	-6.4701
A0A8I6A1X7	glyceraldehyde-3-phosphate dehydrogenase (phosphorylating)	0.161786	25.2907	2.23905	0.0494492	0.166854	-4.40987
A0A8I6A202	tRNA pseudouridine synthase	-0.162064	20.8969	-0.383595	0.709421	0.804265	-6.51226
A0A8I6A254	Large ribosomal subunit protein uL15m	-0.0766043	22.2618	-0.638908	0.537443	0.673012	-6.36536
A0A8I6A263	Aminoacyl tRNA synthetase complex-interacting multifunctional protein 1	-0.132923	27.1764	-0.744852	0.473744	0.61979	-6.30058
A0A8I6A272	Ras association (RalGDS/AF-6) and pleckstrin homology domains 1	-0.0264394	22.1481	-0.0865025	0.932799	0.956993	-6.59541
A0A8I6A2G8	Ubiquitin-conjugating enzyme E2E 2	-0.901854	23.2952	-2.25512	0.0481257	0.164399	-4.3659
A0A8I6A2H6	Calcium uptake protein 3, mitochondrial	-0.0641292	24.9772	-0.754059	0.468442	0.615785	-6.28021
A0A8I6A2N3	RCR-type E3 ubiquitin transferase	-0.298085	25.3411	-0.589069	0.569067	0.70003	-6.42825
A0A8I6A2P1	Serine and arginine rich splicing factor 3	-0.169307	26.4468	-2.35273	0.0407942	0.153253	-4.10047
A0A8I6A2W7	ADP/ATP translocase	-0.3102	25.6106	-2.77303	0.0199348	0.108544	-3.49518
A0A8I6A2Y2	Serine/arginine repetitive matrix 2	-0.0612491	23.8004	-0.598503	0.563002	0.69508	-6.39453
A0A8I6A2Z6	THUMP domain containing 3	0.0162628	25.7151	0.232815	0.820668	0.88105	-6.53804
A0A8I6A320	Nudix hydrolase 16 like 1	0.0410785	23.2695	0.564841	0.584805	0.713236	-6.39725
A0A8I6A356	Ubiquitin-conjugating enzyme E2K	-0.115772	25.4076	-1.78341	0.105278	0.247302	-5.09125
A0A8I6A371	N-myc (and STAT) interactor	-0.237999	25.3066	-1.19783	0.258989	0.41687	-5.87991
A0A8I6A382	NADH dehydrogenase [ubiquinone] 1 alpha subcomplex subunit 13	-0.193259	24.2705	-1.58609	0.144241	0.294939	-5.40047
A0A8I6A388	Cache domain containing 1	-0.171929	20.203	-1.90288	0.0866349	0.223542	-4.90445
A0A8I6A398	60S ribosomal protein L37a	0.733698	23.8574	0.874517	0.402639	0.555809	-6.21761
A0A8I6A3F1	Cytochrome c oxidase assembly factor 5	-0.45629	20.4328	-5.11795	0.000472857	0.0228959	0.205239
A0A8I6A3Q1;A0A8I6AT35	UBC core domain-containing protein	-0.00957162	27.6539	-0.0976318	0.924181	0.951655	-6.58755
A0A8I6A3T5	Large ribosomal subunit protein mL62	-0.0661569	22.8752	-0.720796	0.487775	0.631851	-6.34204
A0A8I6A3T8	Bridge-like lipid transfer protein family member 3A	-0.196401	23.7595	-3.26296	0.00869012	0.0757882	-2.67348
A0A8I6A3T9	Janus kinase and microtubule interacting protein 2	0.20591	20.93	1.66062	0.128214	0.276594	-5.23832
A0A8I6A3Z5	SUMO-activating enzyme subunit 2	-0.195267	23.8529	-4.00974	0.00255097	0.0430854	-1.44973
A0A8I6A416	Phosphodiesterase	-0.143369	22.1686	-2.02235	0.0711077	0.201927	-4.74518
A0A8I6A420	BCAS3, microtubule associated cell migration factor	-0.0913897	24.9686	-1.13456	0.283393	0.439702	-5.96049
A0A8I6A456	Kinesin motor domain-containing protein	-0.254046	22.0639	-1.5356	0.156085	0.308496	-5.46337
A0A8I6A4A2	Vacuolar protein sorting 13 homolog A	-0.209928	25.5205	-3.07121	0.0120077	0.0860901	-3.01404
A0A8I6A4C2	Nucleoredoxin	-0.358256	24.3845	-3.66624	0.00444847	0.0566228	-2.0558
A0A8I6A4E5	Transmembrane protein 62	-0.284525	22.7296	-2.20122	0.0527066	0.173004	-4.47566
A0A8I6A4G0	Tensin 1	-0.0241014	26.2133	-0.100287	0.922127	0.95014	-6.56539
A0A8I6A4I6	RRM domain-containing protein	-0.10482	25.3211	-1.3926	0.194349	0.348471	-5.64
A0A8I6A4J2	AP-2 complex subunit alpha	-0.0830069	28.5339	-1.43446	0.182392	0.337024	-5.53817
A0A8I6A4J4	Transmembrane protein 178B	-0.561722	22.7451	-3.07241	0.0119834	0.0860901	-3.0427
A0A8I6A4J8	Anaphase promoting complex subunit 1	-0.0383217	22.6697	-0.174656	0.864884	0.910788	-6.59938
A0A8I6A4K6	Proteasome assembly chaperone 1	0.00623896	21.2332	0.0521255	0.95947	0.972637	-6.58878
A0A8I6A4N7;A0A8I6GDH0	Ig-like domain-containing protein	NA	NA	NA	NA	NA	NA
A0A8I6A4T9	ADAM metallopeptidase domain 23	-0.0777108	26.9327	-1.503	0.164179	0.317676	-5.3873
A0A8I6A4U0	Ig-like domain-containing protein	NA	NA	NA	NA	NA	NA
A0A8I6A4W2	Kinectin 1	-0.17824	25.0185	-2.18272	0.0543737	0.17602	-4.5171
A0A8I6A4X6	Sprouty-related, EVH1 domain containing 1	-0.348255	21.3638	-6.74169	5.45928957337042e-05	0.011157	2.33107
A0A8I6A502	Tensin 3	-0.0243729	25.9587	-0.181729	0.859478	0.906807	-6.59802
A0A8I6A520	Haloacid dehalogenase like hydrolase domain containing 5	-0.243064	23.6092	-1.93175	0.082615	0.218136	-4.87934
A0A8I6A554	28S ribosomal protein S36, mitochondrial	0.0124132	25.606	0.0541734	0.957879	0.971828	-6.61427
A0A8I6A583	Ig-like domain-containing protein	NA	NA	NA	NA	NA	NA
A0A8I6A5B0	Hyccin PI4KA lipid kinase complex subunit 2	-0.118763	22.8428	-1.95634	0.0793301	0.214084	-4.80465
A0A8I6A5E1	SWI/SNF related, matrix associated, actin dependent regulator of chromatin, subfamily c, member 2	-0.151899	25.3967	-2.86902	0.016927	0.101053	-3.38157
A0A8I6A5G9	Ganglioside GM2 activator	-0.0804838	24.4528	-0.361711	0.725201	0.815369	-6.54554
A0A8I6A5H5	RELA proto-oncogene, NF-kB subunit	0.015886	22.0533	0.333666	0.74562	0.828752	-6.46616
A0A8I6A5I4	COMM domain-containing protein 1	-0.0580872	21.7395	-1.02752	0.328725	0.485057	-5.96771
A0A8I6A5J1	asparagine--tRNA ligase	-0.13693	24.9793	-1.44845	0.17854	0.333018	-5.58155
A0A8I6A5N4	Intraflagellar transport protein 122 homolog	-0.284054	19.4957	-1.91201	0.0853432	0.221806	-4.93866
A0A8I6A5U2	DnaJ heat shock protein family (Hsp40) member B2	-0.141939	25.044	-1.75851	0.109603	0.251675	-5.11293
A0A8I6A5X2	ubiquitinyl hydrolase 1	0.0472086	24.2933	0.273716	0.789952	0.85979	-6.47903
A0A8I6A5Y0	Vesicle trafficking 1	0.00844857	25.8945	0.101901	0.920878	0.9496	-6.5558
A0A8I6A632	Transmembrane anterior posterior transformation 1	0.00191592	24.35	0.019733	0.98465	0.991768	-6.61166
A0A8I6A644	Glutamyl/glutaminyl-tRNA synthetase class Ib catalytic domain-containing protein	0.0625969	21.5063	0.550993	0.593905	0.721607	-6.45165
A0A8I6A665	ASPSCR1 tether for SLC2A4, UBX domain containing	-0.039238	24.0224	-0.268768	0.793649	0.862093	-6.57226
A0A8I6A678	Sorting nexin-2	-0.531309	25.4737	-9.50316	2.81410090489722e-06	0.00246475	5.13647
A0A8I6A680	MTCL family member 3	-0.114609	26.5555	-1.23221	0.246451	0.404075	-5.83403
A0A8I6A693	Ankyrin repeat domain 29	-0.112654	24.2243	-1.4384	0.1813	0.335927	-5.57024
A0A8I6A6B8	Anthrax toxin receptor	-0.173468	20.8782	-1.23182	0.246589	0.404088	-5.7765
A0A8I6A6D0	Potassium channel tetramerization domain containing 16	-0.190852	23.9451	-1.50877	0.162719	0.316005	-5.50991
A0A8I6A6G8	Histocompatibility minor 13	-0.222888	23.2691	-2.38299	0.0387512	0.149549	-4.1973
A0A8I6A6H9	Acyl-CoA thioesterase 3	0.151086	20.3514	0.628372	0.544043	0.679333	-6.40647
A0A8I6A6S4	Stromal interaction molecule 2	-0.122506	22.2358	-1.17009	0.269473	0.42713	-5.88644
A0A8I6A6W3	LIM and senescent cell antigen-like-containing domain protein	-0.663019	25.8572	-2.60083	0.0267416	0.124207	-3.75094
A0A8I6A7A3	Myocardin related transcription factor B	0.0633686	19.7161	0.202178	0.843889	0.896611	-6.59379
A0A8I6A7D1	Ribosomal protein S6 kinase	-0.122945	23.0344	-1.60428	0.140173	0.29064	-5.36231
A0A8I6A7J1	Peptide-methionine (R)-S-oxide reductase	0.257064	23.3784	1.35445	0.20582	0.361054	-5.6621
A0A8I6A7K7	WD repeat and FYVE domain containing 3	0.0683794	26.4561	0.334489	0.745018	0.828559	-6.50405
A0A8I6A7P3;A0A8I6AFW8	Histone H2B	-0.16595	28.1031	-0.457669	0.657111	0.765473	-6.45585
A0A8I6A7R6	Ig-like domain-containing protein	NA	NA	NA	NA	NA	NA
A0A8I6A7S3	ATP synthase mitochondrial F1 complex assembly factor 2	-0.294416	23.4639	-2.78778	0.01944	0.107433	-3.501
A0A8I6A7U0	peptidylprolyl isomerase	0.222455	23.2832	1.30805	0.220535	0.376629	-5.75527
A0A8I6A7V5	Cyclin-dependent kinase 14	0.0865503	23.3492	1.10779	0.29425	0.449999	-5.96868
A0A8I6A880	Plakophilin 4	0.746063	25.7099	2.72204	0.0217462	0.112417	-3.53202
A0A8I6A887	GRAM domain containing 1B	NA	NA	NA	NA	NA	NA
A0A8I6A895	Zinc finger MYM-type containing 3	-0.45656	19.4676	-1.62088	0.13655	0.286415	-5.35854
A0A8I6A896	AP complex subunit beta	-0.20072	20.1182	-1.27112	0.23286	0.390499	-5.78841
A0A8I6A8I7	Eukaryotic translation initiation factor 4C	-0.0658894	24.3194	-0.872798	0.403531	0.556039	-6.15765
A0A8I6A8R3	Phosphotyrosine interaction domain containing 1	-0.223313	20.0512	-1.11472	0.291409	0.447469	-5.96911
A0A8I6A931	dihydrolipoyl dehydrogenase	0.186775	20.5572	0.646121	0.532953	0.670593	-6.39472
A0A8I6A968	Holocarboxylase synthetase	0.047259	24.7068	0.429417	0.676853	0.779596	-6.49527
A0A8I6A9C5	KN motif and ankyrin repeat domains 4	-0.207724	24.8003	-2.45227	0.0344456	0.141546	-4.06208
A0A8I6A9I8	Amyloid beta precursor protein binding family B member 2	-0.37568	21.3556	-2.40205	0.0375164	0.147719	-4.13538
A0A8I6A9J5	Nucleophosmin	-0.480846	26.9391	-4.04108	0.00242656	0.0419311	-1.45947
A0A8I6A9K0	Guanine nucleotide-binding protein G(I)/G(S)/G(T) subunit beta-1	NA	NA	NA	NA	NA	NA
A0A8I6A9K9	Huntingtin interacting protein K	-0.451128	22.9608	-3.10552	0.0113306	0.0846288	-2.96797
A0A8I6A9M1	C-Maf-inducing protein	-0.08016	24.3676	-0.692635	0.504527	0.645855	-6.35214
A0A8I6A9R8	Coatomer subunit epsilon	-0.215914	24.0625	-3.5359	0.00551347	0.0629376	-2.27558
A0A8I6A9Y1	Splicing factor U2AF subunit	-0.160513	26.0424	-1.84399	0.0954043	0.234345	-5.02987
A0A8I6A9Z8	PDZ domain containing 11	0.292784	19.4027	0.390928	0.704166	0.80127	-6.52872
A0A8I6AA04	Rho GTPase activating protein 23	-0.199756	27.2305	-3.13867	0.0107134	0.0823107	-2.91666
A0A8I6AA24	Collagen type VIII alpha 1 chain	NA	NA	NA	NA	NA	NA
A0A8I6AA26	Huntingtin interacting protein 1	-0.179287	23.6528	-0.873474	0.40318	0.555893	-6.16193
A0A8I6AA52	WD repeat-containing protein 48	0.0610412	23.9062	0.886067	0.396681	0.550612	-6.12555
A0A8I6AAA9	Leucine rich repeats and calponin homology domain containing 1	-0.208146	21.0236	-2.59016	0.0272327	0.125737	-3.80611
A0A8I6AAD5	Proteasome 26S subunit, non-ATPase 12	-0.09279	24.9616	-1.63866	0.132761	0.28177	-5.29433
A0A8I6AAE1	AHNAK nucleoprotein 2	-0.500428	30.0083	-2.24115	0.0492741	0.16663	-4.42865
A0A8I6AAF1	Caspase recruitment domain family, member 19	-0.585258	23.1919	-3.37567	0.00719548	0.0704084	-2.55433
A0A8I6AAL1	cullin-RING-type E3 NEDD8 transferase	-0.170572	24.0636	-2.30088	0.0445412	0.159417	-4.26341
A0A8I6AAM1	Pyridoxal kinase	-0.166273	24.2859	-2.03758	0.069329	0.199104	-4.73561
A0A8I6AAN3	Delta-1-pyrroline-5-carboxylate synthase	-0.168284	24.2981	-2.73032	0.0214413	0.111642	-3.5791
A0A8I6AAR8	Mitochondrial S-adenosylmethionine carrier protein	0.0704927	20.5559	0.651523	0.529603	0.667283	-6.34983
A0A8I6AAR9	Ankyrin repeat domain 17	-0.120187	23.0047	-1.29182	0.225883	0.382354	-5.75229
A0A8I6AAW1	threonine--tRNA ligase	-0.078933	25.4711	-0.11015	0.914501	0.945498	-6.6093
A0A8I6AAX6	Glyceraldehyde-3-phosphate dehydrogenase, pseudogene 1	0.0606836	24.4818	1.35603	0.205335	0.360408	-5.59694
A0A8I6AAY1	Cytochrome c oxidase subunit 7A2-like, mitochondrial	-0.0139026	27.4308	-0.186161	0.856094	0.904934	-6.54172
A0A8I6AB22;A0A8I6AID3;D3ZQR5;F1M663	Ig-like domain-containing protein	NA	NA	NA	NA	NA	NA
A0A8I6AB39	Eukaryotic translation initiation factor 1, pseudogene 8	-0.196952	24.8063	-1.91526	0.084889	0.22147	-4.90401
A0A8I6AB70	Solute carrier family 7 member 11	-0.100512	24.2676	-0.831558	0.425342	0.575286	-6.20804
A0A8I6ABA8	RAB guanine nucleotide exchange factor 1	-0.115832	24.0462	-1.65447	0.129474	0.27843	-5.2716
A0A8I6ABA9	Adenosylhomocysteinase-like 2	-0.0563269	25.9175	-0.698465	0.50103	0.642639	-6.35052
A0A8I6ABE2	Aspartyl aminopeptidase	-0.220002	26.1065	-2.05909	0.066888	0.195654	-4.70494
A0A8I6ABM0	Ras-like without CAAX 1	-0.311154	21.0533	-1.97067	0.0774724	0.211542	-4.80353
A0A8I6ABN1	Sorting nexin 19	-0.340946	19.9229	-5.06328	0.000511749	0.0237692	0.128762
A0A8I6ABT3	GPI ethanolamine phosphate transferase 3	0.0106783	16.933	0.0889012	0.93094	0.956046	-6.60815
A0A8I6ABZ7	RNA helicase	-0.153561	25.9909	-2.69009	0.0229642	0.115323	-3.67024
A0A8I6ABZ8	A-kinase anchoring protein 10	-0.221794	26.6975	-2.9416	0.0149609	0.0958929	-3.25748
A0A8I6AC00	Sad1 and UNC84 domain containing 2	-0.128522	22.8909	-1.72672	0.115358	0.258217	-5.16157
A0A8I6AC37	PML nuclear body scaffold	-0.263205	20.1838	-2.64371	0.024855	0.119331	-3.76378
A0A8I6AC38	non-specific serine/threonine protein kinase	-0.197826	25.1462	-2.65947	0.0241957	0.117547	-3.74759
A0A8I6ACC2	YTH domain-containing family protein	-0.190231	21.5415	-0.756614	0.466978	0.614867	-6.31494
A0A8I6ACK9	ATP-binding cassette, subfamily G (WHITE), member 3-like 3	-0.32655	26.5665	-3.18489	0.00990977	0.0805793	-2.86626
A0A8I6ACQ6	Glypican 5	-0.051907	23.2277	-0.656968	0.526241	0.665048	-6.34937
A0A8I6ACU2	Ubiquitin associated protein 2-like	-0.431953	23.1433	-3.40232	0.00688258	0.0702057	-2.4949
A0A8I6ACU9	Mitochondrial import inner membrane translocase subunit TIM50	-0.186511	25.3604	-3.30599	0.00808495	0.0736897	-2.59135
A0A8I6ACW6	T-complex protein 1 subunit eta	1.60449	24.9492	2.03913	0.0691506	0.199104	-4.72458
A0A8I6ACW8	Shisa family member 9	-1.71854	18.993	-3.5728	0.00518743	0.0608109	-2.2078
A0A8I6AD02	glyceraldehyde-3-phosphate dehydrogenase (phosphorylating)	NA	NA	NA	NA	NA	NA
A0A8I6AD03	Amyloid beta precursor like protein 1	-0.175195	24.6561	-1.16023	0.273281	0.430274	-5.91456
A0A8I6AD55	Coiled-coil-helix-coiled-coil-helix domain containing 3	-0.236717	25.5318	-2.95557	0.0146098	0.0950589	-3.20063
A0A8I6ADB5	Cohesin subunit SA	-0.226711	22.2636	-1.89255	0.0881162	0.22503	-4.95467
A0A8I6ADF8	Chaperonin containing TCP1 subunit 6A	0.00633265	27.1307	0.0860427	0.933155	0.957163	-6.55769
A0A8I6ADQ7	Small ribosomal subunit protein uS5 C-terminal domain-containing protein	0.00257111	24.0371	0.00953554	0.992582	0.995303	-6.6025
A0A8I6ADR8	EFR3 homolog A	-0.164436	25.1724	-1.81964	0.0992655	0.239716	-5.07562
A0A8I6ADT5	NADH dehydrogenase [ubiquinone] iron-sulfur protein 3, mitochondrial	-0.139282	29.3213	-2.04817	0.0681165	0.198113	-4.66755
A0A8I6AE22	Stromal cell derived factor 2	-0.0329901	24.1359	-0.466694	0.650862	0.761678	-6.36415
A0A8I6AE33	WD repeat-containing protein 37	0.165112	24.758	1.47293	0.171964	0.325791	-5.5569
A0A8I6AE36	Peroxisomal biogenesis factor 19	-0.153893	24.5798	-1.3857	0.196383	0.351011	-5.65745
A0A8I6AE43	Erbb2 interacting protein	-0.0985239	24.4899	-1.64919	0.130564	0.279713	-5.23202
A0A8I6AE68	Anillin, actin binding protein	-0.128395	26.8956	-2.03319	0.069838	0.199709	-4.68581
A0A8I6AE78	Heparan-alpha-glucosaminide N-acetyltransferase	-0.0881557	21.1098	-0.688491	0.507021	0.647884	-6.3325
A0A8I6AE85	Paternally expressed 10	-0.0229581	21.519	-0.119931	0.906946	0.94102	-6.60677
A0A8I6AE91	Golgi associated, gamma adaptin ear containing, ARF binding protein 2	0.0249261	21.4964	0.349912	0.733765	0.821383	-6.55003
A0A8I6AED1	RALBP1 associated Eps domain containing 2	-0.190945	23.2181	-3.15116	0.0104898	0.0818828	-2.85003
A0A8I6AEF9	Inhibitor of carbonic anhydrase	2.47196	22.5808	2.50984	0.0312287	0.135597	-3.99084
A0A8I6AEG5	Praja ring finger ubiquitin ligase 1	-0.0843536	23.667	-0.947092	0.366228	0.52083	-6.1057
A0A8I6AEG7	Eukaryotic translation elongation factor 1 beta 2	-0.252179	27.0424	-3.09731	0.0114889	0.0850268	-2.99887
A0A8I6AEG8	Tensin 2	-0.0686397	21.875	-0.540005	0.601178	0.727116	-6.45704
A0A8I6AEI3	WW domain-containing oxidoreductase	-0.256194	23.345	-2.04529	0.0684441	0.198336	-4.72992
A0A8I6AEK2	F-box and leucine-rich repeat protein 18 like 1	0.0401766	22.2278	0.277195	0.787356	0.857878	-6.55081
A0A8I6AEL0	mitogen-activated protein kinase kinase kinase	-0.385954	24.1815	-2.74255	0.0209985	0.111561	-3.58686
A0A8I6AEP5	Polyamine oxidase	-0.0180803	24.5705	-0.105087	0.918414	0.948244	-6.60179
A0A8I6AEV8	BolA family member 2, pseudogene 1	-0.234577	25.2055	-2.47725	0.0330112	0.13891	-3.97033
A0A8I6AEW7	Family with sequence similarity 171, member A1	-0.193073	22.236	-1.38339	0.197068	0.351841	-5.648
A0A8I6AEY5	Leucine rich repeat and sterile alpha motif containing 1	-0.157061	25.0941	-1.9831	0.0758942	0.209717	-4.83121
A0A8I6AEY8	VPS8 subunit of CORVET complex	-0.282201	21.7532	-3.81282	0.00350262	0.050717	-1.78786
A0A8I6AEZ2	Myotubularin related protein 7	-0.182631	23.3687	-1.78177	0.105559	0.247488	-5.12496
A0A8I6AEZ7	Cytokine receptor-like factor 3	-0.196332	20.9682	-1.04094	0.32276	0.479138	-6.05564
A0A8I6AF24	Retinitis pigmentosa 1-like 1 protein-like	NA	NA	NA	NA	NA	NA
A0A8I6AF38	Large ribosomal subunit protein mL50	-0.244286	22.807	-1.72121	0.116384	0.259379	-5.18511
A0A8I6AF61	Dual specificity protein phosphatase	-0.126738	26.4532	-1.69422	0.121525	0.266828	-5.23192
A0A8I6AF64	Guanine nucleotide-binding protein subunit gamma	-0.41566	24.8188	-2.41001	0.0370128	0.146911	-4.10387
A0A8I6AF82	Tubulin alpha chain	-0.255527	24.0483	-3.18638	0.00988485	0.080486	-2.78584
A0A8I6AF96	HEAT repeat containing 5A	-0.240128	17.6692	-2.08316	0.0642539	0.192011	-4.58573
A0A8I6AF99	RAB11 family interacting protein 2	-0.206561	22.8667	-1.96972	0.0775942	0.211623	-4.82305
A0A8I6AFB6	Inositol-tetrakisphosphate 1-kinase	-0.40151	25.1102	-1.84555	0.0951623	0.234031	-5.03753
A0A8I6AFK4	Enhancer of rudimentary homolog	-0.188046	22.9893	-1.51306	0.161642	0.314513	-5.4796
A0A8I6AFM0	Myosin heavy chain 13	-0.540619	23.4308	-1.5839	0.144738	0.2955	-5.39102
A0A8I6AFP0	WASH complex subunit 5	-0.150662	25.438	-2.34778	0.0411379	0.15432	-4.2327
A0A8I6AFQ3	dTMP kinase	0.0116376	21.9204	0.140197	0.891328	0.930325	-6.59308
A0A8I6AFS8	Calmodulin regulated spectrin-associated protein family, member 3	-0.276584	24.6109	-1.15746	0.274358	0.431194	-5.93701
A0A8I6AFV4	Conserved oligomeric Golgi complex subunit 1	-0.283157	22.3096	-3.29777	0.00819709	0.0736897	-2.6474
A0A8I6AFZ5	Serine and arginine rich splicing factor 7	-0.409168	25.8947	-2.20695	0.0522004	0.171785	-4.42485
A0A8I6AG23	5-formyltetrahydrofolate cyclo-ligase	0.468031	20.2198	2.95513	0.0146209	0.0950589	-3.15342
A0A8I6AG33	Transportin 1	-0.248723	27.2242	-4.81985	0.000731441	0.0274223	-0.187735
A0A8I6AG69	C3 and PZP-like, alpha-2-macroglobulin domain containing 8	NA	NA	NA	NA	NA	NA
A0A8I6AG85	BCL2 interacting protein 3 like	NA	NA	NA	NA	NA	NA
A0A8I6AGD6	Endosome-lysosome associated apoptosis and autophagy regulator family member 2	-0.118625	22.0891	-0.780441	0.453463	0.603076	-6.27401
A0A8I6AGH6	Calponin-homology (CH) domain-containing protein	0.107256	23.674	0.851192	0.41486	0.565408	-6.22069
A0A8I6AGL0	Ankyrin repeat domain 44	-0.209938	25.4433	-2.8584	0.017236	0.102045	-3.39187
A0A8I6AGM4	Proline rich 18	0.000459423	19.3296	0.00738941	0.994252	0.996201	-6.50331
A0A8I6AGR2	CASP2 and RIPK1 domain containing adaptor with death domain	0.30361	21.0181	1.64662	0.131098	0.27986	-5.28373
A0A8I6AGR7	RNA binding protein fox-1 homolog 3	-0.0808532	23.4207	-1.29853	0.223658	0.379847	-5.71398
A0A8I6AGS3	NADH dehydrogenase [ubiquinone] 1 alpha subcomplex subunit 3	-0.207065	27.2244	-0.976084	0.352366	0.507722	-6.08392
A0A8I6AGU4	SUMO specific peptidase 3	-0.653829	19.7564	-4.89721	0.00065235	0.0266637	-0.109352
A0A8I6AGY7	Dual specificity phosphatase 22	0.0196958	23.9484	0.303185	0.76805	0.844711	-6.49644
A0A8I6AGY8	General transcription factor IIIC subunit 4	0.0548388	22.4811	0.305911	0.766034	0.843875	-6.51782
A0A8I6AH21	Mitochondrial ribosomal protein S28	NA	NA	NA	NA	NA	NA
A0A8I6AH39	phosphoenolpyruvate carboxykinase (GTP)	-0.219649	27.0878	-3.90859	0.0030003	0.0467187	-1.53628
A0A8I6AH44	Ring finger protein 214	-0.341884	25.1149	-2.08834	0.0636996	0.191213	-4.6692
A0A8I6AH70	Smoothelin	0.161885	18.0205	0.34151	0.739887	0.824923	-6.52888
A0A8I6AH81	Ecm29 proteasome adaptor and scaffold	-0.158396	25.5844	-2.13121	0.0592879	0.184231	-4.57578
A0A8I6AH91	Poly(rC) binding protein 1	-0.146987	27.7294	-3.22031	0.00933599	0.077655	-2.7538
A0A8I6AHB0	5'-nucleotidase	-0.195337	25.5128	-3.76257	0.00380069	0.0524821	-1.84556
A0A8I6AHC2	Calcium dependent secretion activator 2	-0.384377	21.5057	-2.33232	0.0422308	0.156256	-4.28262
A0A8I6AHD0	Bri3 binding protein	-0.14797	21.8154	-1.23129	0.246781	0.404116	-5.82501
A0A8I6AHE4	Glutamyl-tRNA(Gln) amidotransferase subunit B, mitochondrial	-0.330345	20.6583	-2.28906	0.0454412	0.160128	-4.30447
A0A8I6AHL9	von Willebrand factor A domain-containing protein 1	0.24215	26.6581	1.08795	0.302499	0.458951	-5.93813
A0A8I6AHP3	Deoxyribonuclease TATDN1	-0.147099	23.6493	-1.73833	0.113224	0.255588	-5.16914
A0A8I6AHQ8	Biliverdin reductase B	-0.0997211	26.9374	-0.733355	0.480418	0.625099	-6.33111
A0A8I6AHQ9	Exportin-T	-0.178212	23.5077	-3.18267	0.00994696	0.0806022	-2.86313
A0A8I6AHV7	Family with sequence similarity 185, member A	-0.0498513	23.7999	-0.343307	0.738576	0.82406	-6.55247
A0A8I6AHW3	Integrin alpha FG-GAP repeat containing 2	0.0527981	19.3078	0.362363	0.724728	0.815136	-6.50611
A0A8I6AHW4	Protein phosphatase 1, regulatory subunit 3F	-0.169767	23.0317	-1.28954	0.226642	0.383322	-5.78565
A0A8I6AHW7	Small ArfGAP 1	-0.14219	25.3893	-2.05508	0.0673376	0.196255	-4.68328
A0A8I6AHY5	Epiplakin 1	-0.369893	21.3499	-1.51554	0.161023	0.313699	-5.46315
A0A8I6AI07	Small ribosomal subunit protein eS10	-0.543714	21.4303	-6.61375	6.39044414005227e-05	0.0121273	2.17957
A0A8I6AI27;A0A8I6AJQ0;A0A8I6G2R9;A0A8I6AP43	Ig-like domain-containing protein	NA	NA	NA	NA	NA	NA
A0A8I6AI28	Oxysterol-binding protein	-0.133687	23.4907	-1.94571	0.0807348	0.215781	-4.84212
A0A8I6AI41;A0A8I6GHG7	Ig-like domain-containing protein	NA	NA	NA	NA	NA	NA
A0A8I6AIC1	RALY RNA binding protein-like	NA	NA	NA	NA	NA	NA
A0A8I6AIE0	SLAIN motif family, member 2	-0.271169	19.7443	-1.8432	0.0955278	0.23446	-4.99902
A0A8I6AIH6	Succinate--CoA ligase [GDP-forming] subunit beta, mitochondrial	-0.0559805	25.32	-0.361478	0.725369	0.815408	-6.49473
A0A8I6AIP7	ELAV-like protein	-0.132686	25.1403	-2.331	0.0423256	0.156324	-4.14549
A0A8I6AIT8	Misato mitochondrial distribution and morphology regulator 1	-0.229757	25.3651	-1.32611	0.214705	0.370595	-5.69396
A0A8I6AIU4	Ig-like domain-containing protein	NA	NA	NA	NA	NA	NA
A0A8I6AIV4	Dynactin 3-like 1	-0.146939	27.9138	-1.75196	0.110767	0.252569	-5.17251
A0A8I6AJ04	PITH domain containing 1	-0.130648	25.7717	-1.31382	0.218657	0.375024	-5.74134
A0A8I6AJ06	Ubiquitin-like 7	0.246298	22.0243	1.62256	0.136187	0.285947	-5.27577
A0A8I6AJ44	Tenascin XB	0.826108	25.2114	4.92559	0.000625663	0.0259254	-0.0126834
A0A8I6AJB8	WAS/WASL interacting protein family, member 2	-0.0963574	23.8011	-0.955038	0.36239	0.517062	-6.14426
A0A8I6AJL0	Phospholipid-transporting ATPase	NA	NA	NA	NA	NA	NA
A0A8I6AJM0	G protein-regulated inducer of neurite outgrowth 1	-0.330164	22.2907	-2.096	0.0628898	0.190552	-4.65508
A0A8I6AJP4	Phosphatase and actin regulator 4	-0.2088	21.019	-0.895674	0.391772	0.546555	-6.19445
A0A8I6AJQ8	Cell division cycle 34, ubiqiutin conjugating enzyme	-0.132096	25.5536	-1.74328	0.112325	0.254497	-5.1282
A0A8I6AJT8	LIM and calponin homology domains 1	-0.269769	25.0331	-1.79541	0.10325	0.244412	-5.11101
A0A8I6AK15	Malic enzyme	-0.0869346	25.9395	-0.749131	0.471275	0.618448	-6.3207
A0A8I6AK43	inorganic diphosphatase	-0.247646	25.0488	-3.43493	0.0065188	0.0684326	-2.42708
A0A8I6AK45	Mitochondrial carrier 2	-0.12779	26.8365	-1.41039	0.189189	0.344166	-5.62807
A0A8I6AKB0	Acetylserotonin O-methyltransferase-like	-0.241172	24.209	-1.51971	0.159986	0.312875	-5.48821
A0A8I6AKH5	Ig-like domain-containing protein	NA	NA	NA	NA	NA	NA
A0A8I6AKK1	40S ribosomal protein S12	-0.235334	25.2113	-2.30023	0.0445905	0.159501	-4.30362
A0A8I6AKK7	Phosphatidylinositol transfer protein, cytoplasmic 1	0.073994	24.6357	0.405246	0.693951	0.793475	-6.50889
A0A8I6AKP6	Ring finger protein 213	-0.0449394	23.4054	-0.305046	0.766674	0.844195	-6.54886
A0A8I6AKR4	Adaptor related protein complex 3 subunit sigma 1	-0.117242	24.6229	-0.721532	0.487342	0.631423	-6.33592
A0A8I6AKV2	Tumor protein p53 binding protein 1	-0.236102	24.337	-3.26667	0.00863602	0.0754237	-2.69884
A0A8I6AKY1	Pleckstrin homology domain containing A6	-0.114856	22.7354	-1.64195	0.132071	0.280961	-5.32939
A0A8I6AL43	Arginyl-tRNA--protein transferase 1	-0.179076	21.8774	-2.16162	0.0563381	0.178876	-4.52065
A0A8I6AL56	YTH domain-containing family protein	-0.250736	22.0806	-5.36245	0.000333795	0.0194758	0.592791
A0A8I6AL64;F1LNW1	Recombination signal binding protein for immunoglobulin kappa J region	0.113645	21.9417	1.33671	0.211345	0.366551	-5.61402
A0A8I6AL79	Rho GTPase-activating protein 26	0.0235448	22.4694	0.343971	0.738092	0.82367	-6.50637
A0A8I6AL84	KN motif and ankyrin repeat domains 1	-0.03614	22.6539	-0.24798	0.809239	0.87335	-6.58269
A0A8I6ALB1	Cytoskeleton associated protein 5	-0.0846029	25.7026	-1.49041	0.1674	0.320844	-5.4352
A0A8I6ALC2	Bromodomain adjacent to zinc finger domain, 1B	NA	NA	NA	NA	NA	NA
A0A8I6ALD4	Tight junction protein 2	-0.163709	29.9308	-1.98833	0.075239	0.208426	-4.80193
A0A8I6ALJ4	Rho/Rac guanine nucleotide exchange factor 18	-0.176355	24.3156	-1.58318	0.1449	0.295635	-5.39765
A0A8I6ALM7	UEV and lactate/malate dehyrogenase domains	-0.0833027	23.2204	-0.802024	0.441443	0.591195	-6.25698
A0A8I6ALM9	Protein tyrosine kinase 7	-0.455121	25.8531	-2.74696	0.0208413	0.111003	-3.59308
A0A8I6ALW8	GTPase activating Rap/RanGAP domain-like 3	-0.0321546	22.5471	-0.238648	0.816266	0.87815	-6.5739
A0A8I6ALW9	Ig-like domain-containing protein	NA	NA	NA	NA	NA	NA
A0A8I6AM23	Tyrosine-protein kinase	-0.333157	24.1402	-4.78838	0.000766482	0.0275909	-0.289516
A0A8I6AM26	Arsenite-resistance protein 2	-0.0799001	23.1008	-0.582988	0.572995	0.70345	-6.43512
A0A8I6AM38	IQ motif containing GTPase activating protein 2	-0.147217	20.5905	-0.964645	0.357789	0.512173	-6.11995
A0A8I6AM56	PTPRF interacting protein alpha 2	-0.267003	25.0236	-2.24391	0.0490455	0.166223	-4.42426
A0A8I6AM63	Synaptotagmin-like 2	-0.238443	23.8049	-2.46503	0.0337056	0.140101	-4.02797
A0A8I6AMA2	SPARC/osteonectin, cwcv and kazal like domains proteoglycan 3	-0.11624	23.5192	-1.64397	0.131649	0.280395	-5.16923
A0A8I6AMK1	3-dehydrosphinganine reductase	-0.149399	26.8023	-1.20513	0.256284	0.414148	-5.8671
A0A8I6AML4	Galactocerebrosidase	-0.110771	25.8451	-1.20958	0.254648	0.412155	-5.86356
A0A8I6AMQ5	Methylmalonyl CoA epimerase	-0.252411	25.1881	-2.51029	0.0312051	0.135591	-3.91301
A0A8I6AMR3	60S ribosomal protein L37	NA	NA	NA	NA	NA	NA
A0A8I6AMS6	RAN GTPase activating protein 1	-0.0762963	27.3854	-1.49694	0.165724	0.319413	-5.49526
A0A8I6AMT9	DnaJ heat shock protein family (Hsp40) member C6	-0.111802	27.3325	-1.77501	0.106719	0.248542	-5.09903
A0A8I6AMY8	Eukaryotic translation initiation factor 4 gamma, 3	-0.137726	23.6519	-1.37329	0.200088	0.355474	-5.67992
A0A8I6AN95	Thrombospondin type 1 domain containing 4	NA	NA	NA	NA	NA	NA
A0A8I6ANA5	NAD(P)(+)--arginine ADP-ribosyltransferase	-0.331248	24.3969	-1.57376	0.147056	0.297951	-5.40292
A0A8I6ANB2	PPFIA binding protein 1	-0.431161	27.1462	-3.82344	0.00344281	0.0502568	-1.77937
A0A8I6ANC4	Coronin	-0.04074	26.9154	-0.417066	0.685566	0.78697	-6.51526
A0A8I6ANF5	DNA fragmentation factor subunit alpha	-0.061427	23.8644	-0.591378	0.567579	0.69876	-6.40419
A0A8I6ANG1	Ankyrin repeat and SOCS box-containing 6	-0.0313316	20.7203	-0.437582	0.671121	0.775086	-6.47204
A0A8I6ANL9	Cell division cycle 23	-0.239165	23.3838	-4.57866	0.0010508	0.0310817	-0.581609
A0A8I6ANT5	Translationally-controlled tumor protein	0.094824	23.8353	0.241189	0.814351	0.87709	-6.54442
A0A8I6ANU1	Ig-like domain-containing protein	NA	NA	NA	NA	NA	NA
A0A8I6ANY1	Activating signal cointegrator 1 complex subunit 2	-0.299756	19.5023	-0.758176	0.466084	0.614016	-6.31373
A0A8I6AP41	Neurobeachin	-0.1186	27.2039	-1.53318	0.156674	0.309063	-5.46333
A0A8I6AP90	Keratin, type II cytoskeletal 6A-like	NA	NA	NA	NA	NA	NA
A0A8I6AP98	Methyltransferase like 27	-0.000730563	23.1569	-0.00177427	0.99862	0.998783	-6.58117
A0A8I6APC8	Sorting nexin 10	NA	NA	NA	NA	NA	NA
A0A8I6APD0	Rho GTPase activating protein 22	NA	NA	NA	NA	NA	NA
A0A8I6APF3	Sad1 and UNC84 domain containing 1	-0.360909	20.6166	-2.81435	0.0185791	0.105961	-3.44603
A0A8I6APK7	Family with sequence similarity 114, member A2	-0.225177	23.9129	-3.75616	0.00384058	0.052677	-1.90568
A0A8I6APM8	Nuclear receptor interacting protein 2	-0.564062	22.471	-3.86494	0.0032192	0.0483748	-1.73375
A0A8I6APP3	Pleckstrin homology domain containing O2	-0.169526	23.3411	-2.295	0.0449867	0.160128	-4.3426
A0A8I6APQ3	NFKB inhibitor interacting Ras-like 1	-0.271066	21.7695	-5.42412	0.000306135	0.0189587	0.673918
A0A8I6AQ74	Ig-like domain-containing protein	0.286922	22.2497	0.477691	0.643285	0.757584	-6.4665
A0A8I6AQA0	Hook microtubule-tethering protein 3	-0.248258	24.9603	-3.23636	0.00908725	0.0773804	-2.78015
A0A8I6AQA1	ArfGAP with RhoGAP domain, ankyrin repeat and PH domain 1	-0.178676	22.3829	-1.75076	0.11098	0.252569	-5.14818
A0A8I6AQA5	Centrosomal protein 170B	-0.354229	24.4203	-1.87401	0.0908354	0.229563	-4.9609
A0A8I6AQB7	Outer mitochondrial membrane lipid metabolism regulator OPA3	-0.0778514	24.5894	-0.33649	0.743554	0.827957	-6.55495
A0A8I6AQD7	Ig-like domain-containing protein	NA	NA	NA	NA	NA	NA
A0A8I6AQI9	Elongation factor 1-alpha	-0.229911	26.1385	-1.56458	0.149185	0.300083	-5.42144
A0A8I6AQL7	non-specific serine/threonine protein kinase	-0.0895542	22.9872	-0.715947	0.490635	0.634082	-6.34562
A0A8I6AQQ3	CRACD like	NA	NA	NA	NA	NA	NA
A0A8I6AQR3	Transmembrane protein 263	-0.0957249	23.6428	-0.868761	0.405631	0.557535	-6.18739
A0A8I6AQW7	Musashi RNA-binding protein 2	-0.317056	24.3043	-3.08457	0.0117393	0.0857854	-3.03945
A0A8I6AR12	T-complex protein 1 subunit eta	-0.097382	27.5307	-1.49471	0.166294	0.319515	-5.47871
A0A8I6AR22	Palmitoyltransferase	-0.0319638	23.6972	-0.265497	0.796096	0.863564	-6.55306
A0A8I6ARE9	AP-1 complex subunit gamma	-0.054938	25.1413	-0.61101	0.555019	0.68818	-6.39774
A0A8I6ARH7	Nuclear export mediator factor	-0.235773	23.0461	-2.3349	0.0420466	0.156127	-4.20256
A0A8I6ARL0	alanine transaminase	NA	NA	NA	NA	NA	NA
A0A8I6ARN7	SWI/SNF related, matrix associated, actin dependent regulator of chromatin, subfamily a, member 2	-0.0436301	22.0941	-0.363743	0.72373	0.814163	-6.51422
A0A8I6ARP7	RAB11 binding and LisH domain, coiled-coil and HEAT repeat containing	-0.200082	25.5484	-2.23013	0.0501992	0.168181	-4.44619
A0A8I6ARR2	RB binding protein 4, chromatin remodeling factor, pseudogene 2	-0.100558	23.3613	-1.15948	0.273571	0.430497	-5.91493
A0A8I6ARU4	TNF receptor-associated factor	-0.129045	24.4927	-1.23623	0.245015	0.402516	-5.79661
A0A8I6AS17	BSD domain containing 1	-0.0364392	23.3139	-0.351329	0.732734	0.820528	-6.44806
A0A8I6AS21	SMEK homolog 1	-0.478895	23.4491	-6.14736	0.000115476	0.0138833	1.5969
A0A8I6AS54	Heterogeneous nuclear ribonucleoprotein Q acidic domain-containing protein	-0.277913	22.9469	-3.13681	0.0107472	0.0823635	-2.93839
A0A8I6AS97	Prefoldin subunit 4	-0.0634864	23.7688	-0.483362	0.639394	0.755323	-6.47868
A0A8I6ASA9	Intersectin 2	-0.269703	23.0092	-3.78303	0.00367625	0.0519334	-1.87245
A0A8I6ASC6	Immunoglobulin superfamily, DCC subclass, member 4	-0.063329	21.3735	-0.700108	0.500048	0.641782	-6.31158
A0A8I6ASF5	Ribosomal protein L4, pseudogene 1	-0.298516	24.0921	-0.320881	0.755	0.834638	-6.5536
A0A8I6ASH2	Heparan sulfate proteoglycan 2	0.06189	26.8132	0.209232	0.838527	0.892072	-6.48818
A0A8I6ASS6	L-lactate dehydrogenase	NA	NA	NA	NA	NA	NA
A0A8I6ASZ5	Ribosome quality control complex subunit TCF25	-0.407396	20.2054	-1.2407	0.24343	0.400771	-5.8141
A0A8I6ATA7	RAN binding protein 1 like 1	-0.192523	26.0406	-1.50066	0.164772	0.318222	-5.51033
A0A8I6ATH0	non-specific serine/threonine protein kinase	-0.827228	24.5906	-1.04938	0.319049	0.475356	-6.0516
A0A8I6ATI0	Sacsin molecular chaperone	-0.123148	27.4167	-1.46658	0.173651	0.327484	-5.5189
A0A8I6ATT3	Metal transporter	0.00272327	25.6741	0.026179	0.979637	0.988505	-6.59016
A0A8I6ATU9	Ataxin 2	-0.0934266	25.2559	-1.39775	0.192843	0.347128	-5.62318
A0A8I6ATX5	StAR-related lipid transfer domain containing 7	-0.185762	25.1821	-2.92802	0.0153105	0.0968016	-3.3009
A0A8I6AU21	Coiled-coil domain containing 28A	-0.267538	20.4008	-1.59296	0.142692	0.293079	-5.38551
A0A8I6AU25	Pecanex-like protein	-0.272295	17.8934	-2.86144	0.0171469	0.101769	-3.29768
A0A8I6AU26	Polypeptide N-acetylgalactosaminyltransferase	0.0926596	24.8678	0.965773	0.357252	0.511874	-6.11086
A0A8I6AUE0	Phosphatidylinositol transfer protein, membrane-associated 2	-0.222288	24.3457	-1.95367	0.07968	0.214537	-4.8683
A0A8I6AUH0	Calcium/calmodulin-dependent protein kinase ID	-0.0912236	25.871	-1.43215	0.183036	0.337908	-5.53826
A0A8I6AUH3	RNA helicase	-0.31262	21.685	-1.43165	0.183174	0.338062	-5.58347
A0A8I6AUM0	DDHD domain containing 2	-0.16602	25.1169	-1.82051	0.099126	0.239551	-4.99635
A0A8I6AUP1	Ubiquitin-like protein 5	-0.0178313	23.8449	-0.184251	0.857552	0.905866	-6.58787
A0A8I6AUQ7	ZPR1 zinc finger	-0.18492	21.6201	-1.6813	0.12406	0.270392	-5.2744
A0A8I6AV50	Formin-like 2	-0.030421	26.9362	-0.326224	0.751075	0.83225	-6.53419
A0A8I6AV53	Mitochondrial ribosomal protein L18	-0.150023	22.8445	-2.23222	0.0500224	0.168028	-4.38086
A0A8I6AVM0	Transmembrane protein 65	-0.345902	25.6496	-4.5732	0.00105954	0.0310817	-0.611264
A0A8I6AVM8	Endoplasmic reticulum junction formation protein lunapark	-0.228427	25.0795	-1.97212	0.0772866	0.211243	-4.8317
A0A8I6AVP7	Protein odr-4 homolog	-0.131853	24.4437	-1.32202	0.216015	0.372333	-5.73851
A0A8I6AVR1	Spermine synthase, pseudogene 2	-0.133574	24.0931	-2.17868	0.0547445	0.17617	-4.48568
A0A8I6AVZ7	Microtubule crosslinking factor 1	NA	NA	NA	NA	NA	NA
A0A8I6AW38	Acyl-CoA-binding protein	NA	NA	NA	NA	NA	NA
A0A8I6AW46	Glutamine-rich 1	-0.0885733	21.4498	-1.08339	0.30442	0.460044	-5.96945
A0A8I6AW91	Signal recognition particle subunit SRP72	-0.15715	25.9543	-1.23655	0.244902	0.40251	-5.84411
A0A8I6AWM3	Spectrin beta chain	-0.308033	23.9733	-1.62649	0.135345	0.284568	-5.3508
A0A8I6AWZ3	ArfGAP with GTPase domain, ankyrin repeat and PH domain 1	0.0013526	24.9692	0.0235984	0.981644	0.989715	-6.60335
A0A8I6AX46	DnaJ heat shock protein family (Hsp40) member C13	-0.247074	25.6048	-3.16132	0.0103116	0.0816799	-2.85558
A0A8I6AZX8	Leucine rich repeat containing 75A	-0.0262173	20.0562	-0.255442	0.803632	0.869278	-6.56731
A0A8I6B0E2	Cytosol aminopeptidase domain-containing protein	-0.109188	26.8983	-1.04485	0.321034	0.47725	-6.04187
A0A8I6B100	NADH dehydrogenase [ubiquinone] 1 alpha subcomplex subunit 7	0.161915	26.2592	1.83914	0.0961627	0.235641	-4.99677
A0A8I6B124	Zinc finger, SWIM-type containing 8	-0.174392	21.6281	-1.18852	0.26247	0.420376	-5.89279
A0A8I6B158	Dishevelled associated activator of morphogenesis 2	-0.211785	26.5152	-2.8098	0.0187238	0.106548	-3.43225
A0A8I6B1J2	Muscleblind-like protein 1	-0.476565	23.9256	-3.63662	0.00467008	0.0574945	-2.06341
A0A8I6B3N0	Sperm associated antigen 9	-0.112569	25.8029	-1.42176	0.185953	0.340932	-5.57854
A0A8I6B3N3	V-type proton ATPase subunit G	-0.259342	23.9033	-1.05987	0.31448	0.471413	-6.02507
A0A8I6B3X3	Hepatic and glial cell adhesion molecule	-0.138292	27.4926	-1.01548	0.33415	0.490027	-6.07193
A0A8I6B543	Protein SERAC1	-0.149719	24.0044	-1.25552	0.238234	0.396174	-5.81088
A0A8I6B5X8	COX assembly mitochondrial protein	-0.0994361	21.1324	-0.782603	0.452249	0.602115	-6.25812
A0A8I6B5Y3	Negative elongation factor complex member C/D	-0.14713	19.8485	-1.76842	0.107863	0.249407	-5.15016
A0A8I6G204	Dedicator of cytokinesis 10	-0.0741171	23.9406	-0.617485	0.55091	0.685257	-6.38662
A0A8I6G251	Transportin 3	-0.162024	23.6335	-1.79491	0.103334	0.244515	-5.08637
A0A8I6G2A6	Family with sequence similarity 169, member A	-0.30626	20.8224	-2.53769	0.0297813	0.131833	-3.9153
A0A8I6G3L4	Mucolipin TRP cation channel 1	0.162651	19.8132	1.35021	0.207131	0.362214	-5.67731
A0A8I6G3Q5	Uracil phosphoribosyltransferase homolog	-0.034866	22.8292	-0.219304	0.830888	0.887641	-6.51431
A0A8I6G3R2	E3 ubiquitin-protein ligase CBL	-0.0666813	24.9138	-1.3587	0.204514	0.359895	-5.60435
A0A8I6G3S1	Vacuolar fusion protein MON1 homolog	-0.295365	24.7352	-4.08699	0.0022557	0.0408692	-1.36463
A0A8I6G4I5	G-rich RNA sequence binding factor 1	-2.43301	24.5644	-14.5632	5.44340776425282e-08	0.000155309	8.30647
A0A8I6G4R8	Histone deacetylase	-0.380511	23.1891	-2.72046	0.0218049	0.112625	-3.59974
A0A8I6G4T5	Ribokinase	-0.0699918	24.7341	-0.603968	0.559506	0.692018	-6.32731
A0A8I6G5M7	N-alpha-acetyltransferase 50	-0.19882	23.9215	-2.17928	0.0546896	0.17617	-4.43454
A0A8I6G5P0	Eukaryotic translation initiation factor 2 subunit 2	0.0845137	28.4508	0.47686	0.643856	0.757819	-6.41957
A0A8I6G5Q1	Semaphorin 4D	-0.835351	23.983	-1.52769	0.158014	0.310994	-5.41799
A0A8I6G5W4	U1 small nuclear ribonucleoprotein 70 kDa	-0.119886	23.2761	-1.2941	0.225124	0.381386	-5.73309
A0A8I6G604	Lectin, mannose-binding 2-like	0.0978639	24.1278	0.354377	0.73052	0.819246	-6.54835
A0A8I6G609	Cilia and flagella associated protein 410	-0.225691	23.7939	-1.45447	0.176903	0.330769	-5.53625
A0A8I6G6W8	Proline-rich coiled-coil 2C	-0.0829945	23.175	-0.930528	0.374323	0.529528	-6.16716
A0A8I6G7I2	Splicing factor 1	-0.131123	24.2245	-1.60551	0.139901	0.290418	-5.36104
A0A8I6G7J3	Ig-like domain-containing protein	NA	NA	NA	NA	NA	NA
A0A8I6G807	40S ribosomal protein S12	-0.23221	26.0945	-3.38389	0.00709744	0.0704084	-2.47728
A0A8I6G8D1	RING-type E3 ubiquitin transferase	-0.13903	25.5347	-2.29129	0.0452705	0.160128	-4.27814
A0A8I6G8G4	FERM domain containing 5	0.231952	22.6909	1.35468	0.205751	0.361036	-5.66414
A0A8I6G8I6	Cullin 2	-0.119048	25.2774	-1.37034	0.200975	0.356224	-5.65606
A0A8I6G8N1	Axin interactor, dorsalization associated	-0.282719	23.2582	-3.43115	0.00655988	0.0684326	-2.4174
A0A8I6G8Z3	Immunoglobulin kappa variable like 6	NA	NA	NA	NA	NA	NA
A0A8I6G933	Kelch-like family member 1	0.272916	20.3145	1.69756	0.120878	0.265988	-5.21698
A0A8I6G9C0	RAB GTPase activating protein 1-like	-0.18618	23.8954	-1.49846	0.165333	0.318903	-5.50797
A0A8I6G9F8	WD repeat domain 59	-0.26291	20.9321	-2.5879	0.0273376	0.125737	-3.73216
A0A8I6G9W5	COMM domain containing 7	-0.223678	23.2018	-2.64723	0.0247061	0.118989	-3.72531
A0A8I6GAJ9	Carbonic anhydrase 14	0.209728	27.1102	1.5959	0.142034	0.292178	-5.36479
A0A8I6GB80	Protein SCAI	-0.263243	27.4166	-1.5749	0.146795	0.297816	-5.41964
A0A8I6GBD2	Actin related protein 10	-0.123683	25.2926	-1.61833	0.1371	0.286799	-5.32438
A0A8I6GBE0	dipeptidyl-peptidase IV	-0.0747899	26.1184	-0.408718	0.691484	0.791809	-6.51785
A0A8I6GCQ3	Anoctamin	-0.594391	21.892	-7.0242	3.88310389151504e-05	0.00952292	2.66305
A0A8I6GDA0	Nuclear receptor binding protein 1	-0.0438199	23.9317	-0.465794	0.651483	0.762208	-6.43793
A0A8I6GDA1	Rho GTPase activating protein 21	-0.22334	24.0866	-2.71486	0.0220139	0.113216	-3.64046
A0A8I6GDP5	Tight junction associated protein 1	NA	NA	NA	NA	NA	NA
A0A8I6GEV9	ATP binding cassette subfamily E member 1	-0.116186	28.7248	-1.6929	0.121782	0.267084	-5.22504
A0A8I6GFC7	Upstream binding protein 1	-0.268577	22.9229	-3.07384	0.0119544	0.0860901	-2.97204
A0A8I6GFD8	Splicing factor proline and glutamine rich	-0.0420739	25.2918	-0.453495	0.660011	0.767114	-6.50031
A0A8I6GFL8	Sideroflexin 4	0.0706067	19.9961	0.266453	0.795381	0.863289	-6.54756
A0A8I6GFU3	Supervillin	NA	NA	NA	NA	NA	NA
A0A8I6GH02	Contactin associated protein 2	-0.147037	25.3777	-2.33191	0.0422606	0.156273	-4.20487
A0A8I6GH74	ARB2 cotranscriptional regulator A	-0.181576	21.6813	-3.95113	0.00280196	0.0449076	-1.52394
A0A8I6GH80	vesicle-fusing ATPase	-0.14062	25.818	-2.49899	0.0318117	0.136537	-3.94612
A0A8I6GH88	peptidylprolyl isomerase	-0.301214	25.2121	-3.06647	0.0121045	0.0862942	-3.05397
A0A8I6GHH3	SH3 domain-binding glutamic acid-rich-like protein 1	-0.264853	25.9972	-2.80814	0.0187767	0.106593	-3.46342
A0A8I6GHP9	Vacuolar protein sorting 13 homolog D	-0.305666	27.6607	-4.66911	0.000916403	0.0296072	-0.456386
A0A8I6GHU8	Adipogenesis associated, Mth938 domain containing	-0.12674	23.3836	-0.657672	0.525807	0.664959	-6.37577
A0A8I6GHW1	Eva-1 homolog A, regulator of programmed cell death	-0.125235	24.3846	-0.781483	0.452878	0.602429	-6.28347
A0A8I6GHY8	Matrin-3	-0.31381	25.8497	-2.99233	0.0137258	0.09187	-3.17844
A0A8I6GHZ4	Short chain dehydrogenase/reductase family 39U, member 1	-0.209282	24.009	-3.49233	0.00592592	0.065938	-2.296
A0A8I6GI47	Phospholipid-transporting ATPase	-0.0966134	26.3186	-1.46186	0.174911	0.328649	-5.50935
A0A8I6GIF3	Mitochondrial cytochrome c oxidase subunit VIc/VIIs domain-containing protein	-0.13331	18.3159	-0.83891	0.421396	0.571209	-6.2414
A0A8I6GIL4	Transmembrane protein 87A	0.317153	21.8031	3.09126	0.0116072	0.0854304	-2.96266
A0A8I6GIM3	Nucleoside-triphosphatase, cancer-related	-0.229614	23.9271	-3.03967	0.0126667	0.0887586	-2.98145
A0A8I6GIQ2	SECIS binding protein 2-like	-0.106139	22.7124	-0.475116	0.645055	0.758307	-6.49513
A0A8I6GIW9	F-box and WD repeat domain containing 11	0.172618	23.7404	1.02369	0.330444	0.486656	-6.07147
A0A8I6GJ11	Propionate--CoA ligase	-0.160457	25.9006	-1.26228	0.23589	0.39375	-5.76381
A0A8I6GJ92	Glutamyl-prolyl-tRNA synthetase 1	-0.126808	26.4494	-1.78788	0.104519	0.246369	-5.03475
A0A8I6GJ97	phosphopyruvate hydratase	-0.0399112	23.8262	-0.386155	0.707585	0.803371	-6.46716
A0A8I6GJC3	La ribonucleoprotein 1, translational regulator	-0.394863	25.4007	-1.59239	0.142819	0.293102	-5.38047
A0A8I6GJC5	RALBP1 associated Eps domain containing 1	-0.213306	25.3547	-1.87257	0.0910503	0.229563	-4.99316
A0A8I6GJD2	Aspartate aminotransferase, mitochondrial	-0.0374905	25.4894	-0.246373	0.810448	0.874183	-6.56255
A0A8I6GJG8	inositol-1,4-bisphosphate 1-phosphatase	-0.153123	25.9158	-2.71047	0.0221795	0.113494	-3.60444
A0A8I6GJG9	ELMO domain containing 1	-0.0380295	22.8933	-0.547895	0.595951	0.723519	-6.38365
A0A8I6GJQ5	HEAT repeat containing 5B	-0.0803168	24.1503	-0.693163	0.50421	0.645753	-6.34199
A0A8I6GJU8	Lymphocyte-specific protein 1	-0.0212817	21.9642	-0.163815	0.873186	0.916853	-6.56385
A0A8I6GJX2	Arf-GAP with coiled-coil, ANK repeat and PH domain-containing protein	-0.291768	23.8052	-3.03433	0.0127818	0.0887586	-3.08092
A0A8I6GK17	COP9 signalosome subunit 7A	-0.0523108	24.9998	-0.72412	0.485821	0.630118	-6.33563
A0A8I6GK52	non-specific serine/threonine protein kinase	NA	NA	NA	NA	NA	NA
A0A8I6GK59	BMP-2 inducible kinase	0.256039	18.754	1.16069	0.273104	0.430106	-5.90538
A0A8I6GK62	LEM domain containing 3	0.00631837	17.4432	0.0127553	0.990077	0.994008	-6.58765
A0A8I6GK73	Coatomer subunit zeta	-0.245151	23.8054	-2.9978	0.0135989	0.0914593	-3.15082
A0A8I6GK94	protein-tyrosine-phosphatase	NA	NA	NA	NA	NA	NA
A0A8I6GKA8	Coiled-coil domain containing 85C	0.107732	20.8999	1.14994	0.277302	0.43369	-5.91241
A0A8I6GKH0	EGF like repeats and discoidin domains 3	-0.122034	26.1909	-1.26459	0.235095	0.393171	-5.68812
A0A8I6GKH8	Microtubule-associated protein 7	-0.264652	21.8137	-1.08469	0.303872	0.459864	-5.98122
A0A8I6GKI8	Peptidyl-prolyl cis-trans isomerase	-0.221216	23.5878	-1.64713	0.130991	0.279748	-5.26763
A0A8I6GKJ7	Predicted gene, 56451	-0.157452	23.8719	-1.21182	0.253825	0.4113	-5.87411
A0A8I6GKJ8	GRAM domain containing 4	-0.241105	21.392	-3.71509	0.00410671	0.0542634	-1.96814
A0A8I6GKR1	Copine 4	-0.267771	26.3757	-2.2566	0.048005	0.164399	-4.39289
A0A8I6GKT2	Phosphoribosyl transferase domain containing 1	-0.06269	24.5692	-0.930866	0.374157	0.529415	-6.11806
A0A8I6GKW1	PYM homolog 1, exon junction complex associated factor	0.0549155	24.3424	0.817091	0.433179	0.582672	-6.20453
A0A8I6GKX8	IQ motif and Sec7 domain ArfGEF 2	-0.157672	22.812	-1.17979	0.265771	0.424224	-5.90173
A0A8I6GL10	Ubiquitin carboxyl-terminal hydrolase	-0.208041	25.4061	-3.38259	0.00711281	0.0704084	-2.48325
A0A8I6GL34	Leucine rich melanocyte differentiation associated	NA	NA	NA	NA	NA	NA
A0A8I6GL35	Actin related protein 3B	-0.0809481	25.9771	-1.24951	0.240331	0.398061	-5.79805
A0A8I6GL47;M0R8P8;A0A0G2JUN3;A0A0G2JX65;A0A8I6AEL4;M0RCQ9;A0A0G2K3T8;A0A0G2K5I8;A0A8I6ACG2;A0A8I6ARX1;D3ZN28;D4A8J5;F1LZG2;Q6AXN8;E9PTG0;M0R904	Zinc finger protein 51	0.257388	20.276	0.31457	0.759645	0.838088	-6.53285
A0A8I6GL72	Isochorismatase domain containing 2A	-0.340038	24.7163	-1.885	0.0892139	0.22677	-4.97903
A0A8I6GLB8	Charged multivesicular body protein 1A	0.0911578	23.6819	1.33334	0.212409	0.367876	-5.66227
A0A8I6GLI1	SAM and SH3 domain containing 1	-0.204628	23.3992	-1.89274	0.0880884	0.22503	-4.94432
A0A8I6GLI7	Dedicator of cyto-kinesis 3	-0.153128	22.7709	-1.44189	0.180338	0.335148	-5.57151
A0A8I6GLJ8	Ig-like domain-containing protein	NA	NA	NA	NA	NA	NA
A0A8I6GLR1	Collagen type XVIII alpha 1 chain	-0.0571012	24.6446	-0.282496	0.783406	0.855246	-6.54681
A0A8I6GLR6	Phosphatidylinositol-3,4,5-trisphosphate-dependent Rac exchange factor 1	-0.931046	25.5858	-2.45592	0.0342324	0.141048	-4.06647
A0A8I6GLU0	HECT-type E3 ubiquitin transferase	0.0135524	25.0433	0.169283	0.868998	0.913707	-6.55549
A0A8I6GLU8	TAR DNA-binding protein 43	-0.197032	25.709	-3.44339	0.00642768	0.067945	-2.4166
A0A8I6GLY6	Golgi associated, gamma adaptin ear containing, ARF binding protein 1	-0.109439	24.8573	-1.26598	0.23462	0.392703	-5.81352
A0A8I6GM04	Dishevelled associated activator of morphogenesis 1	-0.24878	24.5163	-4.6059	0.00100825	0.0310141	-0.535813
A0A8I6GM11	LSM12 homolog	-0.0768298	23.6195	-0.881904	0.398821	0.552332	-6.17294
A0A8I6GM43	Polysaccharide biosynthesis domain containing 1	-0.25259	25.4882	-1.13833	0.28189	0.438535	-5.93578
A0A8I6GM53	Chaperonin containing Tcp1, subunit 6A (zeta 1), pseudogene 7	-0.30413	26.6601	-5.78718	0.000185975	0.0170181	1.12355
A0A8I6GM68	Protein deacetylase HDAC6	-0.157454	24.7195	-2.71443	0.0220302	0.113216	-3.61511
A0A8I6GM73	Oxysterol-binding protein	-0.118204	23.0665	-0.974037	0.353332	0.508208	-6.0416
A0A8I6GM79	Solute carrier family 5 member 3	0.000154963	24.1384	0.00190007	0.998522	0.998783	-6.59466
A0A8I6GMB9	PHD finger protein 24	-0.299266	25.3611	-2.77932	0.0197223	0.108048	-3.52689
A0A8I6GMR5	RNA binding motif protein 25-like 1	-0.333547	22.425	-3.0174	0.0131542	0.0899511	-3.15164
A0A8J8XB26	Serine and arginine rich splicing factor 10	-0.0928287	24.5213	-0.435303	0.672719	0.776438	-6.48211
A0A8J8XD81	5-phosphohydroxy-L-lysine phospho-lyase	-0.506694	21.414	-2.30295	0.0443856	0.159321	-4.30653
A0A8J8XHT4	Small ribosomal subunit protein uS5	-0.137203	26.3098	-1.14411	0.279597	0.43552	-5.86562
A0A8J8XIE2	Purkinje cell protein 4-like 1	0.0954336	22.7381	0.546185	0.597081	0.723962	-6.45374
A0A8J8XIM5	Glyoxylate and hydroxypyruvate reductase	-0.104335	24.5838	-1.37041	0.200954	0.356224	-5.65937
A0A8J8XIU8	RNA binding motif protein 39	-0.0856978	25.996	-0.716551	0.490278	0.633754	-6.30928
A0A8J8XL70	Serpin family F member 1	0.565988	23.3331	2.21435	0.0515537	0.170952	-4.37292
A0A8J8XLZ3	RNA-binding protein Luc7-like	-0.0718529	22.4895	-0.630744	0.542553	0.678163	-6.36204
A0A8J8XM71	Small ArfGAP2	-0.168521	25.0692	-2.75776	0.0204607	0.110136	-3.55648
A0A8J8XR33	Cleavage stimulation factor subunit 2	0.21335	21.8486	0.977502	0.351698	0.506878	-6.12284
A0A8J8XRQ3	Guanine nucleotide-binding protein subunit alpha	NA	NA	NA	NA	NA	NA
A0A8J8XSR6	LysM and putative peptidoglycan-binding domain-containing protein 2	-0.513319	23.2302	-2.59608	0.026959	0.124838	-3.8523
A0A8J8Y1B9	Syntrophin, alpha 1	-0.219302	25.374	-4.44485	0.00128933	0.0328944	-0.747377
A0A8J8Y4N8	Ubiquitin-conjugating enzyme E2R 2	-0.186426	26.3454	-1.91717	0.0846223	0.221151	-4.92803
A0A8J8Y5V1	Poly (ADP-ribose) polymerase family, member 9	NA	NA	NA	NA	NA	NA
A0A8J8Y8E0	FGF1 intracellular binding protein	-0.206623	22.5751	-3.69617	0.00423571	0.0552535	-1.9988
A0A8J8Y9E0	Transformer 2 alpha	-0.22161	23.1964	-3.3947	0.00697055	0.0704084	-2.29179
A0A8J8Y9Q4	Zinc finger FYVE-type containing 19	-0.412646	23.2959	-1.36878	0.201447	0.356648	-5.68931
A0A8J8YFM3	Phosphorylase b kinase regulatory subunit	-0.136685	25.0707	-2.12806	0.0596019	0.184729	-4.56787
A0A8J8YFS5	Histidine--tRNA ligase, cytoplasmic	-0.112127	25.9678	-1.66393	0.127541	0.275529	-5.26379
A0A8J8YGQ6	Dehydrogenase/reductase X-linked	0.017067	23.3916	0.0695299	0.945958	0.964843	-6.57687
A0A8J8YIP6	1-aminocyclopropane-1-carboxylate synthase	-0.070304	21.8665	-0.524613	0.611445	0.735197	-6.45715
A0A8J8YNE4	MICOS complex subunit	-0.16694	24.2436	-2.43047	0.0357473	0.144728	-4.08584
A0A8J8YNM5	WD repeat domain, phosphoinositide interacting 1	-0.394417	22.3007	-5.64509	0.000225539	0.0183642	0.949179
A0A8J8YNR6	FMR1 autosomal homolog 2	0.0177107	23.242	0.334723	0.744847	0.828559	-6.49319
A0A8J8YRV3	Developmentally regulated GTP binding protein 1	-0.266768	23.7696	-1.29496	0.224841	0.381244	-5.77914
A0A8L2QHS0	Ras interacting protein 1	-0.388914	20.0471	-1.90428	0.0864346	0.223411	-4.9493
A0FKI7	Acyl-CoA-binding domain-containing protein 5	-0.169755	26.218	-1.14509	0.27921	0.435139	-5.94795
A0JN30	Canopy FGF signaling regulator 2	-0.281442	24.3806	-2.42294	0.0362077	0.145579	-4.12141
A0JPJ7	Obg-like ATPase 1	-0.0617334	27.0145	-0.621073	0.548642	0.683128	-6.37311
A0JPM9	Eukaryotic translation initiation factor 3 subunit J	-0.234828	24.3404	-1.80693	0.101337	0.241955	-5.08311
A0JPP1	Dr1-associated corepressor	-0.309949	21.6624	-0.821175	0.430957	0.580575	-6.23597
A0JPQ9	Chitinase domain-containing protein 1	-0.172046	23.8858	-1.86852	0.0916558	0.23055	-4.98316
A0MV40	Proline rich membrane protein	-0.344802	24.1376	-2.90549	0.0159083	0.0981375	-3.31132
A1A5P0	Cdc42 effector protein 1	-0.284065	24.727	-1.85361	0.0939181	0.232651	-5.02563
A1A5P5	LisH domain-containing protein ARMC9	-0.261767	26.1142	-2.04544	0.0684275	0.198336	-4.73564
A1A5R8	SANT and BTB domain regulator of class switch recombination	0.00278775	24.1571	0.0242632	0.981127	0.989682	-6.59631
A1A5S1	Pre-mRNA-processing factor 6	-0.0842946	23.2418	-0.870912	0.404511	0.556566	-6.22077
A1EC97;M0R3K8	Dual specificity phosphatase 14	0.0461969	21.8478	0.348895	0.734505	0.821911	-6.51867
A1IGU3	Rho guanine nucleotide exchange factor 37	-0.291468	22.9496	-1.96033	0.0788078	0.213723	-4.84212
A1L108	Actin-related protein 2/3 complex subunit 5-like protein	-0.235437	27.2565	-5.45951	0.00029138	0.0188512	0.678907
A1L134	Lipid droplet-regulating VLDL assembly factor AUP1	-0.0312343	24.7174	-0.322913	0.753506	0.833521	-6.51866
A1L1I3	Numb-like protein	-0.0749498	25.1853	-0.864828	0.407685	0.559426	-6.20459
A1L1J8	RAB5B, member RAS oncogene family	-0.0708788	27.3487	-0.395088	0.701192	0.798626	-6.51736
A1L1J9	Lipase maturation factor 2	-0.0870832	23.1549	-0.556684	0.590156	0.717621	-6.45082
A1L1K3	Anaphase-promoting complex subunit 5	-0.155515	20.8161	-0.782985	0.452035	0.601961	-6.29424
A1L1K8	Intracellular hyaluronan-binding protein 4	-0.322152	23.0766	-2.05044	0.0678593	0.197459	-4.71805
A1L1L2	Transmembrane protein 214	0.197321	18.2336	0.810711	0.436666	0.58659	-6.22062
A1L1L6	Mitochondrial Rho GTPase	-0.145475	25.2574	-1.83834	0.096288	0.235798	-5.02441
A2RRU1	Glycogen [starch] synthase, muscle	-0.118154	28.8319	-0.456889	0.657653	0.765506	-6.49493
A2RRU4	Sterol regulatory element-binding protein cleavage-activating protein	-0.57675	20.7948	-5.72506	0.000202267	0.0179613	1.03324
A2RUV9	Adipocyte enhancer-binding protein 1	0.165182	23.0281	1.50045	0.164827	0.318222	-5.45162
A2RUW1	Toll-interacting protein	-0.237492	28.4677	-3.43086	0.0065631	0.0684326	-2.46277
A2VCW9	Alpha-aminoadipic semialdehyde synthase, mitochondrial	-0.75172	21.1169	-2.09318	0.0631864	0.190552	-4.65612
A2VCX1	TIP41-like protein	-0.0628099	24.0228	-0.733105	0.480563	0.625099	-6.28738
A2VD12	Pre-B-cell leukemia transcription factor-interacting protein 1	0.30991	24.8336	0.46342	0.653125	0.763006	-6.50093
A4F267	Mitochondrial import receptor subunit TOM40B	-0.140674	23.8063	-1.68206	0.123909	0.270392	-5.23256
A4GG66	Gap junction gamma-1 protein	-0.127831	22.4527	-0.779027	0.454258	0.603478	-6.29739
A4GW50	non-specific serine/threonine protein kinase	-0.0525429	23.9384	-0.745655	0.47328	0.61979	-6.27005
A4L9P7	Sister chromatid cohesion protein PDS5 homolog A	-0.0863969	24.0036	-0.952149	0.363782	0.518445	-6.1176
A5HKJ1	Potassium voltage-gated channel subfamily E regulatory subunit 5	NA	NA	NA	NA	NA	NA
A6HAQ2	CYFIP related Rac1 interactor A	-0.160976	24.7791	-2.44746	0.0347284	0.142202	-4.07636
A6HBI1	D-aminoacyl-tRNA deacylase	0.108173	23.0931	0.678393	0.513131	0.653241	-6.36701
A6HD62	E3 ubiquitin-protein ligase CHIP	-0.0221599	26.1859	-0.236694	0.817739	0.879264	-6.52981
A6HE59	Heterogeneous nuclear ribonucleoprotein A/B	-0.308296	25.504	-2.61588	0.0260637	0.122518	-3.80009
A6HE60	H/ACA ribonucleoprotein complex subunit 2	-0.252959	20.1978	-1.17161	0.26889	0.426693	-5.91514
A6HGI8	Sedoheptulokinase	-0.337231	22.3556	-2.45484	0.0342953	0.141205	-4.03657
A6HIT6	Proteasome (Prosome, macropain) 26S subunit, non-ATPase, 3	-0.0817987	24.718	-1.47239	0.172107	0.325877	-5.476
A6HJZ8	DDB1 and CUL4 associated factor 7	0.555962	25.6222	0.874349	0.402726	0.555809	-6.21724
A6HN85	C1q and TNF related 4	0.0201825	21.984	0.163156	0.873692	0.917145	-6.56174
A6HP79	RNA helicase aquarius	NA	NA	NA	NA	NA	NA
A6HQ90	Vacuolar protein sorting-associated protein 16 homolog	-0.132237	23.9166	-2.39953	0.0376779	0.147776	-4.07726
A6HS00	Lymphocyte antigen 6 complex, locus E	NA	NA	NA	NA	NA	NA
A6HT35	Phosphomannomutase	0.488348	26.1135	0.736571	0.478545	0.623848	-6.32965
A6HTJ5	Sorbin and SH3 domain containing 3	-0.0468771	24.6344	-0.721628	0.487286	0.631423	-6.25011
A6HWM4	GPI-anchor transamidase	0.105193	23.5359	0.639845	0.536859	0.672555	-6.37665
A6HXD6	Gamma-tubulin complex component	-0.0595066	21.8374	-0.290801	0.777229	0.851231	-6.55702
A6HZC6	Delta(14)-sterol reductase TM7SF2	-0.0939358	23.6429	-0.57647	0.577222	0.706377	-6.43907
A6I2V0	Testis expressed 264	-0.324841	23.3461	-2.32308	0.0428976	0.157018	-4.26258
A6I4N6	X-ray repair complementing defective repair in Chinese hamster cells 4	-0.15696	24.879	-1.77172	0.107288	0.248841	-5.14538
A6I4R1	Fam151b protein	-0.240875	22.2795	-2.94104	0.0149752	0.0958929	-3.27787
A6I691	NADH dehydrogenase [ubiquinone] 1 subunit C2	-0.16679	27.5674	-1.51822	0.160355	0.312875	-5.47561
A6I9N8	selenide, water dikinase	-0.393977	22.7319	-2.49353	0.0321087	0.136537	-4.02077
A6IA08	BAG cochaperone 3	-0.299359	27.1482	-1.82211	0.0988675	0.239398	-5.06607
A6IB43	Eefsec protein	-0.0257505	23.6316	-0.481768	0.640487	0.756169	-6.42683
A6ICH5	Tmem9 protein	-0.0618524	25.0289	-0.355284	0.729861	0.818806	-6.51757
A6IDY9	Cytochrome c oxidase subunit NDUFA4	-0.223726	29.6302	-2.94972	0.0147558	0.0954722	-3.20631
A6IE42	U6 snRNA-associated Sm-like protein LSm8	-0.555832	25.3921	-5.51037	0.000271497	0.0183642	0.734697
A6IJH3	O-phosphoseryl-tRNA(Sec) selenium transferase	-0.0785968	25.4679	-0.450293	0.66224	0.767989	-6.3904
A6IKE5	Mitochondrial fission process protein 1	-0.575284	22.6889	-9.94328	1.87198625669503e-06	0.00191286	5.41168
A6INQ7	Mitochondrial ribosomal protein S9	-0.230139	24.1628	-1.75106	0.110928	0.252569	-5.1094
A6IPZ9	Protein-serine/threonine kinase	-0.0911366	29.5851	-1.15003	0.277264	0.43369	-5.9266
A6IQH6	C2 calcium-dependent domain containing 2	-0.243942	23.2693	-1.62184	0.136343	0.286124	-5.32381
A6IRL8	Oxysterol-binding protein	-0.57052	20.8671	-2.44621	0.0348026	0.14225	-4.07635
A6ISV1	Protein phosphatase 1, regulatory (Inhibitor) subunit 8	-0.317732	24.0229	-3.65574	0.00452581	0.0569132	-2.05901
A6IUF7	DnaJ (Hsp40) homolog, subfamily C, member 11	-0.685297	26.3323	-2.3102	0.0438439	0.158308	-4.27626
A6IUS6	Mitochondrial ribosomal protein L20	-0.0569536	22.7037	-0.281258	0.784328	0.855491	-6.50845
A6IXU7	Tubulin beta chain	-0.0232246	30.3582	-0.233164	0.820404	0.88105	-6.53976
A6IYY7	Conserved oligomeric Golgi complex subunit 8	-0.269661	21.957	-3.98765	0.00264269	0.0435546	-1.50714
A6J3F9	RBR-type E3 ubiquitin transferase	-0.207673	30.786	-1.30691	0.220905	0.377051	-5.68178
A6J5H6	Cytosolic iron-sulfur assembly component 2A	0.123641	20.559	1.29509	0.224797	0.381244	-5.76859
A6J6P2	S100 calcium binding protein A16	-0.140095	27.0343	-1.44523	0.179421	0.334356	-5.54801
A6J6W0	Asporin	0.257303	23.768	1.47277	0.172008	0.325791	-5.5416
A6J7I2	Serpin B6	-0.295484	26.1502	-3.30497	0.00809866	0.0736897	-2.59689
A6J7V3	Haloacid dehalogenase-like hydrolase domain-containing protein 3	-0.0694086	24.6027	-1.15169	0.276613	0.433265	-5.86928
A6J8Q9	CLPTM1 regulator of GABA type A receptor forward trafficking	-0.184756	24.9241	-3.47194	0.00612987	0.0666206	-2.36783
A6J8V8	PVR cell adhesion molecule	NA	NA	NA	NA	NA	NA
A6J903	ETHE1, persulfide dioxygenase	-0.235397	25.518	-3.25134	0.00886139	0.076737	-2.73193
A6JAS9	TBC1 domain family, member 17	-0.0357823	27.1938	-0.435803	0.672368	0.776179	-6.47832
A6JB73	Sphingosine kinase 2	-0.21972	23.8569	-1.2934	0.225356	0.381674	-5.76014
A6JFQ6	Clavesin-1	-0.127526	26.6846	-2.46037	0.0339741	0.140647	-3.99566
A6JIE5	Apolipoprotein B mRNA editing enzyme catalytic subunit 2	-0.207291	21.0847	-0.615745	0.552013	0.686321	-6.41464
A6JIS7	DNA-directed RNA polymerases I and III subunit RPAC1	-0.0304161	21.6743	-0.236033	0.818238	0.879646	-6.56491
A6JJ30	Solute carrier family 25, member 27	-0.172281	26.5061	-3.68967	0.00428099	0.0555649	-1.89109
A6JJ35	Platelet-activating factor acetylhydrolase	0.0365408	26.8405	0.341774	0.739694	0.824857	-6.53809
A6JLG6	Transmembrane protein 50B	-0.233975	20.1898	-2.0175	0.0716842	0.202907	-4.73476
A6JPV3	VPS37A subunit of ESCRT-I	-0.219311	22.3119	-1.83432	0.0969208	0.236742	-5.04625
A6JQ21	Amino acid transporter	-0.278912	24.3652	-1.70909	0.118668	0.262894	-5.23512
A6JQB4	PrdX deacylase domain-containing protein 1	-0.0952641	25.6298	-0.593024	0.56652	0.698017	-6.42896
A6JTV7	Endonuclease	-0.247371	23.3075	-3.24973	0.00888529	0.076737	-2.75386
A6JU10	Torsin	-0.127624	22.2645	-1.04664	0.32025	0.476391	-6.00724
A6JUQ6	Clavesin-2	-0.198956	22.6245	-2.98151	0.0139802	0.0926922	-3.18969
A6JVD5	dolichyl-phosphate beta-glucosyltransferase	-0.287467	22.7177	-2.9773	0.0140805	0.0928253	-3.1942
A6JVU7	Villin-1	NA	NA	NA	NA	NA	NA
A6JVV4	Mitochondrial chaperone BCS1	-0.186079	24.9752	-2.07525	0.0651088	0.193121	-4.64093
A6JW80	Large ribosomal subunit protein mL44	-0.155075	22.2355	-2.4592	0.0340414	0.140715	-3.99301
A6JXV1	Carbonic anhydrase	NA	NA	NA	NA	NA	NA
A6JZQ8	Complement factor properdin	NA	NA	NA	NA	NA	NA
A6K2U1	26S proteasome non-ATPase regulatory subunit 4	-0.0211267	25.1154	-0.260506	0.799834	0.866485	-6.57927
A6K426	Family with sequence similarity 241 member B	-0.0158031	21.8711	-0.0999341	0.9224	0.95014	-6.57773
A6K6G4	Myotubularin related protein 9	-0.0615671	24.5736	-0.322813	0.753579	0.833521	-6.55978
A6K6W3	Reticulon 4 interacting protein 1	-0.11222	24.7305	-1.35697	0.205047	0.360213	-5.654
A6K6W9	Mitochondrial transcription rescue factor 1	-0.0731501	23.3827	-0.784601	0.45113	0.600885	-6.28342
A6K8N6	NADH dehydrogenase [ubiquinone] iron-sulfur protein 7, mitochondrial	-0.152215	27.1291	-2.85431	0.0173564	0.102045	-3.33669
A6K9X0	procollagen galactosyltransferase	-0.245616	20.2392	-1.99736	0.074121	0.206651	-4.78209
A6KB01	THO complex 3	-0.415619	22.2447	-4.2923	0.00163297	0.0357563	-1.03034
A6KF70	Erythrocyte membrane protein band 4.1-like 3	-0.216553	27.8925	-2.26014	0.0477188	0.164177	-4.39838
A6KJF6	BWK4	-0.0687096	24.584	-1.11202	0.292511	0.448347	-5.88795
A6KKB6	Ring finger and CHY zinc finger domain containing 1	-0.0203402	18.9562	-0.347308	0.73566	0.822413	-6.4651
A6KKW6	Family with sequence similarity 210, member B	0.0365147	21.868	0.322518	0.753796	0.833521	-6.51811
A6KNE7	Small nuclear ribonucleoprotein Sm D1	0.133765	24.3366	0.28462	0.781824	0.854584	-6.57221
A6KQR9	Tubulin beta chain	-0.0368096	32.2563	-0.488226	0.636067	0.752843	-6.44752
A6KTC8	FIG4 phosphoinositide 5-phosphatase	-0.182604	23.8856	-2.89295	0.0162515	0.0993781	-3.32197
A6KTP7	LSM2 homolog, U6 small nuclear RNA and mRNA degradation associated	-0.112981	22.5133	-1.22041	0.250696	0.408564	-5.75447
A6Y7S3	Potassium channel tetramerization domain containing 8	-0.0793597	24.984	-1.01158	0.335921	0.491944	-6.06222
A6ZIQ8	Trimeric intracellular cation channel type A	0.158243	21.6373	0.807799	0.438263	0.587835	-6.22932
A7M777	Keratin 85	NA	NA	NA	NA	NA	NA
A7VJC2	Heterogeneous nuclear ribonucleoproteins A2/B1	-0.265612	28.6581	-3.99977	0.00259197	0.0435126	-1.50417
A8IHN8	Uncharacterized protein C11orf96 homolog	-0.531443	22.727	-6.52097	7.17275233481503e-05	0.012191	2.06191
A8WCF8	Tumor protein p63-regulated gene 1-like protein	-0.194963	24.8919	-3.33086	0.00775513	0.0727843	-2.55927
A9CMA6	Transmembrane protein 163	0.0544188	24.1	0.595376	0.565008	0.696855	-6.35512
A9UMV2	Mitochondrial ribosomal protein S24	-0.172072	22.4335	-1.24037	0.243548	0.400857	-5.83285
B0BMS9	PRKR interacting protein 1	NA	NA	NA	NA	NA	NA
B0BMT9	Sulfide quinone oxidoreductase	-0.226829	28.2466	-1.83668	0.0965495	0.236117	-5.03945
B0BMY5	Coiled-coil-helix-coiled-coil-helix domain containing 5	NA	NA	NA	NA	NA	NA
B0BMY6	ubiquitinyl hydrolase 1	-0.328259	23.112	-4.56286	0.00107635	0.0312703	-0.650356
B0BMY7	Twinfilin actin-binding protein 2	-0.116254	24.3797	-1.93511	0.0821592	0.217484	-4.87365
B0BN18	Prefoldin subunit 2	-0.156595	25.9492	-2.14587	0.0578477	0.182331	-4.54199
B0BN19	RAB22A, member RAS oncogene family	-0.111875	23.5395	-1.17614	0.267161	0.425776	-5.90469
B0BN20	Tetraspanin	-0.0381693	22.7801	-0.425132	0.679871	0.782483	-6.51897
B0BN23	Tetraspanin	-0.175646	23.9301	-1.24888	0.24055	0.398061	-5.83351
B0BN25	Similar to 1700123O20Rik protein	NA	NA	NA	NA	NA	NA
B0BN30	Mitochondrial carrier 1	-0.0368108	26.111	-0.367798	0.720798	0.812504	-6.53667
B0BN56	Small ribosomal subunit protein mS31	-0.216858	23.5075	-2.07908	0.0646935	0.192673	-4.66389
B0BN63	Activator of Hsp90 ATPase activity 1	-0.110747	27.3101	-1.82682	0.0981132	0.238281	-4.95342
B0BN72	Mapk-regulated corepressor-interacting protein 1	-0.56479	22.5599	-2.42104	0.0363251	0.145739	-4.1312
B0BN74	BAG cochaperone 2	-0.282456	23.8397	-3.50391	0.00581331	0.0650391	-2.29542
B0BN82	Ribosome production factor 2 homolog	0.427077	19.7482	0.582395	0.573379	0.703781	-6.43548
B0BN83	Armadillo repeat-containing protein 1	-0.271643	24.4988	-1.8939	0.0879211	0.224977	-4.95346
B0BN85	Protein SGT1 homolog	-0.127288	25.4092	-1.32126	0.216257	0.37246	-5.72737
B0BN86	Transmembrane protein 11, mitochondrial	-0.203895	24.4271	-4.23973	0.00177283	0.0369614	-1.09959
B0BN93	26S proteasome non-ATPase regulatory subunit 13	-0.130209	25.0704	-2.47411	0.0331882	0.139177	-3.9786
B0BN94	Protein FAM136A	-0.252259	23.9684	-1.89988	0.0870622	0.223542	-4.84964
B0BNA5	Coactosin-like protein	-0.236134	27.2252	-1.98165	0.0760771	0.210024	-4.83046
B0BNA7	Eukaryotic translation initiation factor 3 subunit I	-0.113501	24.0508	-1.84718	0.0949096	0.233879	-5.00048
B0BNB0	Golgi transport 1B	0.815557	22.5899	2.66261	0.0240664	0.117422	-3.73153
B0BNB5	LOC683983 protein	-0.131605	22.2281	-0.714138	0.491704	0.635329	-6.34695
B0BNB9	HtrA serine peptidase 2	-0.193529	25.0482	-3.22512	0.00926068	0.077655	-2.77088
B0BND0	Glycerophosphocholine cholinephosphodiesterase ENPP6	-0.0938168	28.5053	-1.25351	0.238932	0.396883	-5.67313
B0BNE2	DNA-directed RNA polymerases I, II, and III subunit RPABC1	-0.108565	23.5211	-1.49074	0.167315	0.320844	-5.50088
B0BNE3	Trafficking protein particle complex subunit 5	-0.222899	24.0614	-2.25399	0.0482176	0.164496	-4.38418
B0BNE5	S-formylglutathione hydrolase	0.0577415	27.7498	1.21992	0.250877	0.40875	-5.6785
B0BNE7	Tetraspanin	0.0642594	22.399	0.775804	0.456073	0.605365	-6.24517
B0BNF1	Septin-8	-0.100226	28.9762	-1.13357	0.283788	0.439702	-5.91932
B0BNG0	ER membrane protein complex subunit 2	-0.158084	25.36	-2.28971	0.0453919	0.160128	-4.30967
B0BNG5	Hypoxia inducible factor 1 subunit alpha inhibitor	-0.20587	21.301	-0.643258	0.534732	0.671671	-6.3847
B0BNI5	Olfactomedin-like protein 3	0.0286733	24.2458	0.264376	0.796935	0.864304	-6.53323
B0BNL7	RELT-like 1	-0.388524	24.7421	-2.07223	0.0654372	0.193534	-4.69421
B0BNM1	NAD(P)H-hydrate epimerase	-0.169503	26.1928	-1.1981	0.258889	0.41682	-5.87611
B0BNM3	Sorting nexin	-0.115167	23.6335	-1.15267	0.27623	0.432915	-5.94227
B0BNM6	Adaptor related protein complex 3 subunit sigma 2	-0.203182	23.7014	-2.95925	0.0145188	0.0949996	-3.2064
B0BNM9	Glycolipid transfer protein	0.0303958	29.079	0.403441	0.695236	0.794351	-6.44083
B0BNN3	Carbonic anhydrase 1	-0.248467	25.281	-0.38316	0.709734	0.80447	-6.5278
B0K012	Calmodulin-lysine N-methyltransferase	-0.000663893	20.148	-0.00927605	0.992784	0.995303	-6.60379
B0K014	D-aminoacyl-tRNA deacylase	0.00177848	25.9802	0.0330338	0.974307	0.984585	-6.51776
B0K015	COMM domain containing 8	-0.17086	25.3445	-1.24323	0.242536	0.399942	-5.82195
B0K017	ADP-ribosylhydrolase ARH3	-0.182121	24.4741	-1.55475	0.151494	0.302974	-5.4486
B0K019	BAG family molecular chaperone regulator 1	-0.0382826	22.1099	-0.623569	0.547066	0.68172	-6.38749
B0K020	CDGSH iron-sulfur domain-containing protein 1	-0.112476	27.9389	-1.52294	0.159186	0.31201	-5.44939
B0K025	Oligosaccharyltransferase complex subunit OSTC	-0.36591	24.764	-3.36684	0.00730233	0.0704084	-2.53179
B0LPN4	Ryanodine receptor 2	-0.100617	25.4223	-1.51846	0.160296	0.312875	-5.42576
B0LT89	Serine/threonine-protein kinase 24	-0.124567	25.9977	-2.24989	0.0485525	0.164953	-4.36051
B1H219	Dickkopf WNT signaling pathway inhibitor 3	-0.332089	20.5147	-5.44611	0.000296876	0.0188512	0.678025
B1H222	RAB6-interacting golgin	-0.0594345	19.6778	-0.641871	0.535596	0.67238	-6.37869
B1H227	Regulator of chromosome condensation 1	-0.273305	24.0098	-4.3298	0.00154036	0.0350327	-0.991456
B1H232	Immunoglobulin superfamily containing leucine-rich repeat	-0.0954563	20.8197	-0.260958	0.799495	0.866485	-6.57914
B1H257	BLOC-1-related complex subunit 5	-0.189244	24.4614	-2.14306	0.0581213	0.182739	-4.5648
B1H267	Sorting nexin-5	-0.140538	25.3257	-2.25659	0.0480065	0.164399	-4.40405
B1H268	Mini-chromosome maintenance complex-binding protein	NA	NA	NA	NA	NA	NA
B1H2A2	Fibronectin type III and SPRY domain-containing protein 1	-0.0557496	25.9032	-0.865384	0.407394	0.559277	-6.20608
B1WBP0	Metallophosphoesterase MPPED2	-0.216415	20.7094	-2.3575	0.0404656	0.152503	-4.18685
B1WBR8	F-box and leucine-rich repeat protein 4	-0.235502	22.2455	-1.38638	0.196182	0.350842	-5.65633
B1WBS4	VPS26 retromer complex component B	-0.206092	25.21	-2.46638	0.0336282	0.139969	-4.04339
B1WBT4	non-specific serine/threonine protein kinase	-0.0334864	22.5705	-0.481286	0.640817	0.756169	-6.47085
B1WBU8	Pleckstrin homology domain-containing family D member 1	-0.200572	26.134	-2.19292	0.0534488	0.174705	-4.50165
B1WBV4	Pleckstrin homology and FYVE domain containing 2	-0.0467049	22.6241	-0.247967	0.809248	0.87335	-6.54708
B1WBW4	Armadillo repeat-containing protein 10	-0.147973	24.0597	-2.14059	0.0583625	0.182958	-4.56573
B1WBX2	Transmembrane protein 69	0.27146	22.9121	2.14524	0.0579091	0.182353	-4.52602
B1WBY3	Mannosyltransferase	NA	NA	NA	NA	NA	NA
B1WBY7	Erlin	-0.124069	22.9583	-1.7987	0.102701	0.244064	-5.04905
B1WC06	Vacuolar fusion protein MON1 homolog	0.0550908	24.9943	0.453856	0.65976	0.766968	-6.49943
B1WC18	Podocalyxin-like 2	0.0474192	21.1158	0.354993	0.730072	0.818894	-6.47763
B1WC24	protein-serine/threonine phosphatase	-0.351087	22.4237	-2.94946	0.0147623	0.0954722	-3.23892
B1WC26	N-acetylneuraminate synthase	-0.176778	26.27	-3.37109	0.00725068	0.0704084	-2.51857
B1WC28	Core histone macro-H2A	0.126213	23.2482	0.496364	0.630518	0.747863	-6.46275
B1WC29	Ankrd49 protein	0.0278685	23.7086	0.134284	0.89588	0.933328	-6.5817
B1WC33	CDC42 effector protein 4	-0.64765	22.358	-2.74021	0.0210826	0.111642	-3.61373
B1WC34	Glucosidase 2 subunit beta	-0.19238	26.1807	-2.40167	0.0375412	0.147719	-4.14716
B1WC37	Mitochondrial tRNA-specific 2-thiouridylase 1	-0.341189	22.1312	-2.60473	0.026564	0.123851	-3.81117
B1WC42	Thyroid hormone receptor interactor 6	NA	NA	NA	NA	NA	NA
B1WC49	Apoptosis inhibitor 5	-0.12065	25.0617	-2.42692	0.0359635	0.145252	-4.03895
B1WC50	EWS RNA-binding protein 1	0.00976201	24.3545	0.0514247	0.960014	0.973028	-6.59347
B1WC57	Intraflagellar transport 25	-0.202862	20.23	-2.5607	0.0286355	0.129461	-3.88594
B1WC61	Complex I assembly factor ACAD9, mitochondrial	-0.252886	25.9302	-3.37168	0.00724359	0.0704084	-2.51634
B1WC68	Histone deacetylase 8	NA	NA	NA	NA	NA	NA
B1WC69	NOP2/Sun RNA methyltransferase 6	-0.112355	19.3381	-0.345754	0.736792	0.823011	-6.51844
B1WC73	ADP-ribosylation factor-like protein 6	-0.154873	25.4839	-3.02091	0.013076	0.0899331	-3.0997
B1WC88	UPF0729 protein C18orf32 homolog	-0.051136	23.0497	-0.283598	0.782585	0.854959	-6.57168
B1WC97	BTB/POZ domain-containing protein KCTD7	0.00878625	20.4639	0.065874	0.948795	0.966771	-6.61351
B2DD29	Serine/threonine-protein kinase BRSK1	-0.123394	27.2762	-0.805825	0.439349	0.589162	-6.27581
B2GUU0	Splicing factor Cactin	NA	NA	NA	NA	NA	NA
B2GUV7	Eukaryotic translation initiation factor 5B	0.0282022	24.3743	0.396162	0.700424	0.798298	-6.49255
B2GUW3	Histone deacetylase 11	0.728239	26.8809	8.48199	7.71495355133755e-06	0.0039417	4.17768
B2GUX8	SH3 domain-binding protein 5	-0.156666	21.6737	-1.27921	0.230113	0.387588	-5.78033
B2GUY0	Endoplasmic reticulum mannosyl-oligosaccharide 1,2-alpha-mannosidase	-0.234277	19.886	-1.00803	0.337542	0.492432	-6.08016
B2GUZ1	Ubiquitin carboxyl-terminal hydrolase 4	-0.101067	24.9292	-1.53212	0.156933	0.309203	-5.44292
B2GUZ3	formate--tetrahydrofolate ligase	-0.0850366	26.3155	-1.23892	0.244063	0.401488	-5.78214
B2GUZ5	F-actin-capping protein subunit alpha-1	-0.212051	26.3974	-3.36837	0.00728365	0.0704084	-2.50094
B2GUZ7	Tubulin folding cofactor C	-0.361121	24.9271	-4.32889	0.00154255	0.0350327	-0.985575
B2GV05	RNA-binding protein 5	NA	NA	NA	NA	NA	NA
B2GV06	Succinyl-CoA:3-ketoacid coenzyme A transferase 1, mitochondrial	-0.22486	26.2354	-3.71721	0.00409251	0.0542634	-1.94805
B2GV14	Taxilin alpha	NA	NA	NA	NA	NA	NA
B2GV15	Dihydrolipoamide acetyltransferase component of pyruvate dehydrogenase complex	-0.261916	28.7413	-3.85479	0.00327244	0.0489322	-1.70111
B2GV22	Phosphatidylserine synthase 2	-0.061944	22.766	-0.822431	0.430275	0.580038	-6.23171
B2GV24	E3 UFM1-protein ligase 1	-0.115441	23.3876	-1.35122	0.206818	0.362058	-5.68419
B2GV38	Ubiquitin-like protein 4A	-0.114533	24.1155	-1.08133	0.305292	0.461135	-5.98619
B2GV41	ubiquitinyl hydrolase 1	-0.0993843	20.9443	-0.662201	0.523021	0.662392	-6.36206
B2GV53	Solute carrier family 25 member 32	-0.0794946	21.9496	-0.653543	0.528354	0.66612	-6.31734
B2GV54	Neutral cholesterol ester hydrolase 1	-0.191118	24.488	-4.18713	0.00192548	0.0383283	-1.14817
B2GV55	Ubiquitin conjugating enzyme E2 Q1	-0.185606	23.5843	-1.08571	0.303443	0.459711	-5.99472
B2GV65	HIG1 hypoxia inducible domain family, member 2A	NA	NA	NA	NA	NA	NA
B2GV71	Arginine-hydroxylase NDUFAF5, mitochondrial	-0.103452	22.5632	-1.10343	0.296045	0.45218	-5.96329
B2GV72	Carbonyl reductase [NADPH] 3	-0.0867903	23.0111	-0.916704	0.381176	0.53613	-6.17787
B2GV73	Actin-related protein 2/3 complex subunit 3	-0.176767	26.7566	-2.68278	0.0232522	0.115808	-3.62338
B2GV87	Receptor-type tyrosine-protein phosphatase epsilon	-0.254134	23.6495	-2.66925	0.0237955	0.117087	-3.69922
B2GV94	Fam134c protein	-0.138845	24.0621	-1.88396	0.0893671	0.227066	-4.89114
B2GV96	Coiled-coil domain containing 115	-0.596307	22.6713	-3.73747	0.00395938	0.053587	-1.92431
B2GVB9	FERM domain containing kindlin 3	-0.103336	22.6114	-1.23152	0.246697	0.404088	-5.84407
B2RYB8	Integrin beta	-0.00182041	22.6768	-0.018821	0.985359	0.992152	-6.61566
B2RYD0	Ubiquitin-conjugating enzyme E2G 2	-0.270603	22.3174	-2.80948	0.0187341	0.106548	-3.47168
B2RYD7	dolichyl-diphosphooligosaccharide--protein glycotransferase	-0.121133	24.5164	-1.7976	0.102885	0.244207	-5.09055
B2RYE5	Band 4.1-like protein 4B	NA	NA	NA	NA	NA	NA
B2RYF7	WASH complex subunit 1	-0.31142	22.8072	-2.76144	0.0203329	0.109585	-3.57502
B2RYG6	Ubiquitin thioesterase OTUB1	-0.189047	27.5013	-4.04895	0.00239632	0.0417444	-1.42766
B2RYG8	Elongator complex protein 6	0.0379264	22.0495	0.3669	0.721446	0.812675	-6.50951
B2RYI0	WD repeat-containing protein 91	-0.132025	24.651	-0.500451	0.62774	0.745722	-6.47956
B2RYI2	Signal recognition particle subunit SRP68	-0.182482	23.0663	-2.21022	0.0519131	0.171406	-4.4534
B2RYI5	Ankyrin repeat domain 40	0.192326	23.313	1.3112	0.219508	0.375503	-5.72223
B2RYJ4	L-aminoadipate-semialdehyde dehydrogenase-phosphopantetheinyl transferase	0.00801835	24.2278	0.126731	0.901701	0.937074	-6.51397
B2RYL4	Armadillo repeat containing 6	-0.218264	23.776	-3.29574	0.00822501	0.0738324	-2.61173
B2RYM5	Lys-63-specific deubiquitinase BRCC36	-0.0621873	23.3562	-0.653366	0.528464	0.666121	-6.34216
B2RYN0	Phosphoacetylglucosamine mutase	-0.022791	26.448	-0.33585	0.744022	0.828027	-6.45566
B2RYN1	protein-ribulosamine 3-kinase	-0.107016	25.3906	-1.74197	0.112563	0.254752	-5.11677
B2RYN3	Eukaryotic translation elongation factor 1 epsilon 1	-0.249997	24.0969	-2.27135	0.0468234	0.162283	-4.37502
B2RYN7	Spastin	-0.177144	25.8458	-3.22122	0.00932169	0.077655	-2.78589
B2RYP0	Ras homolog family member C	-0.170052	25.3051	-2.60613	0.0265006	0.123744	-3.78685
B2RYP3	Fam91a1 protein	-0.177649	22.2724	-1.82559	0.0983092	0.238428	-5.06145
B2RYS2	Cytochrome b-c1 complex subunit 7	-0.361674	27.6164	-2.59764	0.0268874	0.124695	-3.79711
B2RYT0	Mitochondrial ribosomal protein S21	0.0776118	21.5666	0.193263	0.850677	0.901139	-6.59145
B2RYT4	Mitochondrial ribosomal protein S14	NA	NA	NA	NA	NA	NA
B2RYT9	Translational activator of cytochrome c oxidase 1	-0.162045	22.6456	-1.5337	0.156546	0.308911	-5.46731
B2RYU6	Trafficking protein particle complex subunit 2-like protein	-0.186934	25.4102	-2.11462	0.0609595	0.187282	-4.62826
B2RYU7	Cbx5 protein	-0.303462	22.3678	-1.21103	0.254116	0.411513	-5.85831
B2RYU8	LYR motif-containing protein 1	-0.0445127	26.4619	-0.5016	0.62696	0.745484	-6.43255
B2RYW8	MICOS complex subunit Mic10	-0.00314019	23.8193	-0.0380702	0.970392	0.981113	-6.58986
B2RYW9	Oxaloacetate tautomerase Fahd2a, mitochondrial	-0.105055	26.7271	-1.11946	0.289478	0.445303	-5.95127
B2RYX1	Complex III subunit 9	-0.0446557	27.1166	-0.702786	0.498448	0.640265	-6.29242
B2RZ17	F-box/WD repeat-containing protein 2	NA	NA	NA	NA	NA	NA
B2RZ27	SH3 domain-binding glutamic acid-rich-like protein 3	-0.166435	27.2955	-2.09579	0.062912	0.190552	-4.63867
B2RZ33	Cytoplasmic protein	-0.222467	25.9054	-4.07721	0.00229103	0.041071	-1.36383
B2RZ37	Receptor expression-enhancing protein 5	-0.229221	26.5975	-2.31316	0.0436249	0.158198	-4.30288
B2RZ44	N-alpha-acetyltransferase 20	-0.224734	24.972	-2.69461	0.0227878	0.115179	-3.66183
B2RZ66	Signal recognition particle 19 kDa protein	-0.185753	16.0961	-0.438905	0.670194	0.774982	-6.50709
B2RZ77	Dermatopontin	-0.119559	23.3893	-0.857346	0.411611	0.562673	-6.17204
B2RZ78	Vacuolar protein sorting-associated protein 29	-0.0596131	25.6229	-0.432991	0.674341	0.777777	-6.51146
B2RZ79	Iron-sulfur cluster assembly enzyme	-0.287743	24.9646	-1.73763	0.113353	0.255784	-5.18986
B2RZ87	Myeloid-associated differentiation marker-like protein 2	-0.304082	19.0931	-1.40089	0.19193	0.346299	-5.64917
B2RZ97	E3 ubiquitin-protein ligase KCMF1	0.038116	22.5139	0.588842	0.569213	0.700069	-6.37298
B2RZD1	Protein transport protein Sec61 subunit beta	-0.0153351	24.8431	-0.100983	0.921588	0.949782	-6.61034
B2RZD7	LYR motif-containing protein 9	-0.184367	23.9062	-2.06823	0.0658757	0.194345	-4.63619
B3DMA0	Tumor protein p53-inducible protein 11	-0.365536	22.8972	-2.9094	0.0158031	0.0978668	-3.31234
B3DMA2	Acyl-CoA dehydrogenase family member 11	-0.14771	24.4544	-1.33558	0.211702	0.367066	-5.71002
B3GNI6	Septin-11	-0.0589431	26.9472	-0.592444	0.566893	0.698336	-6.40387
B4F765	Intraflagellar transport 27	-0.316822	21.6997	-2.42995	0.0357787	0.144728	-4.1011
B4F766	Dymeclin	-0.196306	22.6987	-1.13358	0.283787	0.439702	-5.96307
B4F767	E3 ubiquitin-protein ligase	0.0393462	22.2488	0.38647	0.707359	0.803263	-6.48409
B4F774	Ganglioside-induced differentiation-associated protein 1-like 1	-0.0715896	25.7603	-1.40957	0.189425	0.344312	-5.55337
B4F778	Replication factor C subunit 4	-0.499819	22.2314	-6.00251	0.000139576	0.0152811	1.41218
B4F779	DCC-interacting protein 13-beta	-0.139988	24.1076	-2.21952	0.0511057	0.17001	-4.40324
B4F786	Cd2 (cytoplasmic tail) binding protein 2	-0.092207	24.6684	-1.16551	0.271239	0.428599	-5.91821
B4F795	Choline transporter-like protein 2	-0.203269	25.3979	-2.27299	0.0466935	0.162245	-4.3659
B4F7A1	Complex III assembly factor LYRM7	-0.231238	23.4869	-2.70737	0.0222972	0.113825	-3.64836
B4F7A3	Galectin	-0.251545	25.1364	-2.14223	0.0582027	0.182739	-4.58003
B4F7B7	Dual specificity protein phosphatase 15	-0.177871	25.4837	-1.98784	0.0752998	0.208426	-4.78503
B4F7C7	Heme-binding protein 1	-0.138447	24.2624	-1.29705	0.224147	0.380571	-5.77669
B4F7D7	Selenoprotein I	-0.346778	24.1749	-1.77548	0.106637	0.248496	-5.13589
B4F7E7	Protein PALS1	-0.0633386	23.1528	-0.718695	0.489013	0.632518	-6.2964
B4F7E8	Protein Niban 2	-0.174251	24.432	-3.36638	0.00730793	0.0704084	-2.54104
B4F7F3	Splicing regulator ARVCF	-0.268137	22.3751	-3.18636	0.00988516	0.080486	-2.78349
B5D5N9	Cationic amino acid transporter 2	-0.345101	20.3101	-1.25195	0.239475	0.397246	-5.81214
B5DEG8	SEC24 homolog C, COPII coat complex component	-0.112223	25.3233	-1.96297	0.0784654	0.213146	-4.77966
B5DEH2	Erlin-2	-0.125652	27.7513	-1.75273	0.110628	0.252569	-5.1284
B5DEH4	UDP-N-acetylglucosamine pyrophosphorylase 1 like 1	-0.138018	27.8532	-1.7749	0.106738	0.248542	-5.10598
B5DEI0	Pcyox1l protein	-0.103223	24.6043	-0.738594	0.477369	0.622978	-6.32872
B5DEJ6	Thiamine pyrophosphokinase	-0.281211	22.3779	-1.30326	0.222102	0.378042	-5.76926
B5DEK0	Regulation of nuclear pre-mRNA domain-containing protein	-0.165566	22.795	-1.84366	0.0954566	0.234379	-5.01243
B5DEL8	NADH dehydrogenase [ubiquinone] iron-sulfur protein 5	-0.0457536	26.4705	-0.828089	0.427212	0.576671	-6.18947
B5DEM7	Transcription elongation factor SPT4	-0.129758	22.7399	-0.423285	0.681173	0.783394	-6.5198
B5DEN9	Vacuolar protein sorting-associated protein 28 homolog	-0.161159	24.0474	-1.97499	0.0769198	0.211243	-4.82878
B5DEP5	Thyroid hormone receptor interactor 4	0.0890844	21.5417	1.73682	0.1135	0.256022	-5.12742
B5DEQ3	Xaa-Pro aminopeptidase 3	0.0552304	25.1699	0.97492	0.352915	0.508081	-6.01498
B5DEQ4	Small nuclear ribonucleoprotein polypeptide B2	-0.12165	21.944	-0.981688	0.349732	0.505232	-6.10078
B5DEX8	MOB kinase activator 3A	-0.142998	22.6871	-1.17179	0.268821	0.426693	-5.92117
B5DEZ6	Glucosamine-6-phosphate isomerase	-0.0801115	25.0655	-0.893099	0.393084	0.547647	-6.14381
B5DF13	Tripartite motif-containing 59	-0.284966	19.9588	-1.01095	0.336209	0.491957	-6.07827
B5DF14	Leucine-rich repeat LGI family, member 2	-0.133849	24.7364	-2.38943	0.0383302	0.149019	-4.11897
B5DF21	Protein Smaug homolog 1	0.489123	20.1947	2.37405	0.0393443	0.150479	-4.19247
B5DF24	Uridine-cytidine kinase	-0.136188	22.2971	-2.48627	0.0325081	0.137391	-3.98905
B5DF41	Syntaphilin	-0.414502	25.3155	-1.77817	0.106175	0.247891	-5.11655
B5DF45	TNF receptor-associated factor 6	-0.241619	21.8629	-2.57038	0.028167	0.128491	-3.86143
B5DF51	ER membrane protein complex subunit 5	-0.0748249	23.0873	-0.481565	0.640626	0.756169	-6.43212
B5DF55	Signal transducing adaptor molecule	-0.243445	26.8849	-2.60195	0.0266901	0.124156	-3.84261
B5DF89	Cullin-3	-0.124595	25.2037	-1.97692	0.076675	0.21123	-4.77252
B5DF91	ELAV-like protein 1	-0.237183	27.7183	-3.30441	0.00810635	0.0736897	-2.63977
B5DFC3	Protein transport protein SEC23	-0.164609	25.7379	-2.89888	0.0160883	0.0989339	-3.30989
B5DFC6	Glucosamine-6-phosphate isomerase	-0.0387504	23.7268	-0.394183	0.701838	0.799214	-6.49941
B5DFC8	Eukaryotic translation initiation factor 3 subunit C	0.113737	28.1207	0.109173	0.915255	0.945881	-6.60941
B5DFC9	Nidogen-2	-0.09721	25.3641	-0.629844	0.543118	0.678482	-6.36309
B5DFD1	NudC domain-containing protein 1	-0.0956803	23.9087	-1.04655	0.320288	0.476391	-6.00885
B5DFE0	Protein associated with LIN7 2, MAGUK p55 family member	-0.1821	25.1028	-2.51572	0.0309173	0.134914	-3.95182
B5DFF4	VPS37C subunit of ESCRT-I	-0.226466	23.4861	-2.32709	0.0426072	0.15661	-4.28318
B5DFG5	Septin	-0.14669	26.8829	-1.62427	0.135819	0.28537	-5.33889
B5DFG6;A0A8I6AP85	Carbonic anhydrase	NA	NA	NA	NA	NA	NA
B5DFH7	TNF receptor-associated factor	-0.248278	19.4777	-1.39229	0.194441	0.348471	-5.62429
B5DFJ4	Vacuolar protein sorting-associated protein 18 homolog	0.40091	25.2149	2.35707	0.0404951	0.152503	-4.12739
B5DFK6	Adaptor related protein complex 3 subunit delta 1	-0.13461	25.0066	-3.14375	0.0106219	0.0820189	-2.88467
B5DFL9	SEC14 and spectrin domain containing 1	-0.0625177	26.3842	-1.14741	0.278295	0.434155	-5.87159
B5DFM8	Pre-mRNA-splicing factor SPF27	-0.228528	22.2727	-1.18545	0.263628	0.421522	-5.90227
B5DFN2	S-adenosylhomocysteine hydrolase-like protein 1	-0.00999628	29.8551	-0.182462	0.858918	0.906626	-6.51026
B5DFN3	Ubiquinol-cytochrome-c reductase complex assembly factor 2	-0.19529	24.3556	-1.56774	0.14845	0.299434	-5.38664
C0HLM6	Small integral membrane protein 20	-0.288249	22.8889	-3.66997	0.00442142	0.0565803	-2.02331
C9WPN6	Eukaryotic translation initiation factor 2 subunit 3, Y-linked	-0.0791814	20.8293	-1.61679	0.137435	0.286799	-5.23658
D0RB01	Ubiquitin carboxyl-terminal hydrolase 12	-0.118609	24.4078	-0.653646	0.528291	0.66612	-6.38965
D2XV59	GTP-binding protein 1	-0.149521	22.5126	-3.03524	0.0127623	0.0887586	-3.07093
D3Z7Z4	Lipoyltransferase 1	0.0860682	20.6227	0.465324	0.651809	0.762271	-6.5
D3Z7Z5	RAN binding protein 10	-0.101008	20.8366	-1.28077	0.229584	0.386977	-5.76097
D3Z863	CWF19-like protein 1	0.0182334	21.669	0.108819	0.915529	0.945881	-6.60019
D3Z881	TBC1 domain family, member 4	-0.0973855	23.5109	-1.23599	0.245101	0.402549	-5.81022
D3Z895	Layilin	-0.0779143	20.1565	-1.1841	0.264137	0.422054	-5.80763
D3Z898	Deoxynucleoside triphosphate triphosphohydrolase SAMHD1	-0.123231	22.7526	-1.77158	0.107313	0.248841	-5.09569
D3Z8B2	Nucleoporin 133	0.39454	22.7193	1.06054	0.31419	0.471092	-6.03567
D3Z8E0	Ribosomal protein S6 kinase	-0.233388	24.3525	-2.3759	0.0392211	0.15029	-4.21224
D3Z8E6	Calmodulin-regulated spectrin-associated protein 1	0.0820822	25.6786	0.494847	0.631551	0.748509	-6.44763
D3Z8F6	DENN domain containing 1B	-0.295897	20.9071	-2.08741	0.0637996	0.191213	-4.67066
D3Z8F7	glycerol kinase	-0.458279	24.3089	-3.59545	0.00499733	0.0593771	-2.17462
D3Z8L5	Pumilio homolog 1	0.427905	26.7041	1.9969	0.0741772	0.206651	-4.81015
D3Z8L7	Ras-related protein R-Ras	-0.0624272	25.23	-0.948667	0.365465	0.520238	-6.0878
D3Z8Q5	Tumor suppressor 2, mitochondrial calcium regulator	-0.103078	23.3491	-1.36797	0.201692	0.356875	-5.63317
D3Z8Q6	Poly [ADP-ribose] polymerase	0.0554929	21.2052	0.800109	0.442501	0.592345	-6.21685
D3Z8Q7	Cytosolic iron-sulfur assembly component 2B	-0.227809	22.4738	-2.4575	0.0341403	0.140849	-4.0756
D3Z8T6	Klotho beta	NA	NA	NA	NA	NA	NA
D3Z8W5	Ube2l3 protein	-0.190562	27.7859	-1.40557	0.190575	0.345157	-5.62653
D3Z8X6	E3 ubiquitin-protein ligase	-0.233664	23.7867	-1.75163	0.110825	0.252569	-5.17435
D3Z8X7	Centrosomal protein of 104 kDa	-0.513069	21.2953	-5.16097	0.000444475	0.0219776	0.243185
D3Z916	Ubiquitin carboxyl-terminal hydrolase MINDY	-0.351782	21.0384	-2.66319	0.0240425	0.117422	-3.70559
D3Z941	Methionine--tRNA ligase, cytoplasmic	-0.153156	25.6373	-2.79971	0.0190484	0.10734	-3.41891
D3Z945	Carnosine synthase 1	0.00236486	24.1973	0.022605	0.982416	0.990006	-6.59459
D3Z946	Transmembrane protein 70	-0.0147256	22.9564	-0.0963916	0.925141	0.952483	-6.60956
D3Z952	Microfibril associated protein 2	1.12164	25.6682	1.37426	0.199796	0.355057	-5.66907
D3Z955	Phosphoglucomutase 2-like 1	0.204931	24.4912	0.268437	0.793896	0.862093	-6.57701
D3Z956	Retinaldehyde binding protein 1	-0.10727	26.4673	-1.25291	0.239142	0.396908	-5.80853
D3Z981	Plexin A1	-0.17535	25.7038	-1.81111	0.100652	0.241518	-5.05384
D3Z9C0	Meiosis regulator for oocyte development	-0.533849	23.2712	-0.577408	0.576612	0.706053	-6.43851
D3Z9E1	Elastin microfibril interfacer 1	0.0359603	22.8878	0.111126	0.913746	0.945037	-6.51991
D3Z9G1	F-box and WD-40 domain protein 17	-0.283079	23.5405	-2.14574	0.0578604	0.182331	-4.55139
D3Z9H2	Hyaluronan and proteoglycan link protein 4	-0.204241	25.7376	-2.82658	0.018196	0.104751	-3.44481
D3Z9I0	Transmembrane protein 145	-0.0264806	24.9526	-0.19568	0.848835	0.899604	-6.59518
D3Z9I1	Cytochrome c oxidase assembly factor 3	-0.113744	27.3838	-0.920934	0.37907	0.534271	-6.1473
D3Z9K2	Large ribosomal subunit protein mL54	-1.31234	19.2557	-2.73621	0.0212267	0.111642	-3.56827
D3Z9K9	Glycerophosphodiester phosphodiesterase domain containing 2	-0.162114	23.5861	-1.44236	0.180208	0.335008	-5.59642
D3Z9L0	Acylglycerol kinase, mitochondrial	-0.170092	26.8698	-3.10469	0.0113464	0.0846288	-2.94466
D3Z9L5	WD repeat domain 11	-0.174832	23.8737	-2.66655	0.0239051	0.11723	-3.71095
D3Z9R2	Methyltransferase 22, Kin17 lysine	-0.629675	21.6266	-5.89	0.000162031	0.0160228	1.26068
D3Z9R8	ATP synthase subunit ATP5MPL, mitochondrial	-0.050035	26.8977	-0.685295	0.50895	0.649633	-6.31793
D3ZA46	Gem-interacting protein	-0.100569	18.6429	-1.24528	0.241814	0.399504	-5.67618
D3ZA72	NIPA-like domain containing 4	-0.172788	21.8867	-1.0834	0.304417	0.460044	-6.01415
D3ZA85	NFU1 iron-sulfur cluster scaffold homolog, mitochondrial	-0.197878	25.8789	-2.95733	0.0145664	0.0950589	-3.24346
D3ZA93	Acyl-CoA thioesterase 13	-0.126292	24.537	-2.08692	0.0638516	0.191213	-4.59785
D3ZAA9	MAGUK p55 subfamily member 2	-0.181257	25.9745	-1.69152	0.12205	0.267533	-5.25998
D3ZAE3	DENN domain containing 6B	-0.258178	22.6907	-2.49655	0.0319438	0.136537	-3.94188
D3ZAF6	ATP synthase F(0) complex subunit f, mitochondrial	-0.155788	29.5243	-1.50844	0.162802	0.316067	-5.49793
D3ZAI6	5'-nucleotidase domain containing 3	-0.241194	24.669	-4.61393	0.000996059	0.0308898	-0.538034
D3ZAL7	GRB2-associated binding protein 1	-0.178014	23.0478	-2.19955	0.0528549	0.173291	-4.43672
D3ZAN3	Glucosidase II alpha subunit	-0.207206	26.9356	-1.82223	0.0988477	0.239398	-5.05569
D3ZAN4	Solute carrier family 35 member B4	-0.0230387	21.9928	-0.257451	0.802125	0.868107	-6.57932
D3ZAN9	PRELI domain containing 3A	-0.282672	22.8333	-3.60304	0.00493524	0.0591404	-2.11882
D3ZAP9	Glycerol-3-phosphate dehydrogenase [NAD(+)]	-0.137369	25.0648	-1.43071	0.183438	0.338346	-5.57899
D3ZAQ0	FUN14 domain-containing protein 2	-0.132587	24.1579	-2.09644	0.0628433	0.190552	-4.56553
D3ZAQ4	Proteasome assembly chaperone 2	-0.201397	22.4717	-2.55099	0.0291135	0.130384	-3.91613
D3ZAQ9	ERCC excision repair 1, endonuclease non-catalytic subunit	-0.127186	21.4017	-0.973201	0.353727	0.508564	-6.1113
D3ZAR1	Low density lipoprotein receptor adapter protein 1	0.0421264	22.9096	0.189186	0.853785	0.903444	-6.59653
D3ZAS2	Small G protein signaling modulator 1	-0.139864	23.4855	-2.17658	0.0549382	0.176349	-4.51069
D3ZAS8	Spliceosome associated factor 3, U4/U6 recycling protein	-0.16372	22.7917	-3.59993	0.00496059	0.0592854	-2.15633
D3ZAS9	DDRGK domain-containing protein 1	NA	NA	NA	NA	NA	NA
D3ZAW2	Phosphatidylserine decarboxylase proenzyme, mitochondrial	-0.276621	24.5383	-2.03707	0.0693876	0.199165	-4.74576
D3ZAW4	Abhydrolase domain containing 4, N-acyl phospholipase B	-0.216001	26.1286	-1.73367	0.114077	0.256479	-5.19411
D3ZAX5	Calcium homeostasis endoplasmic reticulum protein	-0.198459	22.8401	-2.40355	0.0374212	0.147638	-4.11847
D3ZAY8	Pinin	-0.0697426	22.1289	-0.572788	0.579617	0.708742	-6.44111
D3ZAZ0	Eukaryotic translation initiation factor 3 subunit M	-0.273622	25.998	-2.84018	0.0177793	0.103491	-3.42745
D3ZB51	Protein turtle homolog B	-0.142	22.4485	-0.915373	0.381841	0.536819	-6.15681
D3ZB65	BRCA2 and CDKN1A interacting protein	-0.0306438	20.4106	-0.259139	0.800859	0.867043	-6.57812
D3ZB81	ADP/ATP translocase	-0.423991	21.6103	-4.5868	0.00103788	0.0310442	-0.576322
D3ZB91	ElaC ribonuclease Z 1	-0.0701969	21.6939	-0.68584	0.508621	0.649633	-6.31597
D3ZBB3	Transmembrane protein 47	0.202694	19.2341	0.683107	0.510273	0.650684	-6.33004
D3ZBE5	Serine/threonine-protein kinase Nek7	0.000342098	23.9746	0.00307742	0.997606	0.998094	-6.61333
D3ZBE8	UPF3B, regulator of nonsense mediated mRNA decay	-0.263591	19.7064	-1.6021	0.140654	0.291334	-5.35339
D3ZBG6	peptidyl-tRNA hydrolase	-0.0189982	21.8148	-0.0999595	0.92238	0.95014	-6.53869
D3ZBH5	Lemur tyrosine kinase 2	0.199511	25.2677	1.44087	0.18062	0.335569	-5.57695
D3ZBM0	R3H domain containing-like	NA	NA	NA	NA	NA	NA
D3ZBM3	Ferrochelatase	0.0177788	24.0226	0.160373	0.875826	0.91868	-6.51633
D3ZBM7	E3 ubiquitin-protein ligase HACE1	-0.166564	20.318	-2.05521	0.067322	0.196255	-4.68837
D3ZBN0	Histone H1.5	0.750563	25.4769	0.482752	0.639812	0.755671	-6.49126
D3ZBN4	Ergosterol biosynthesis 28 homolog	-0.355624	20.6627	-1.73394	0.114027	0.256479	-5.18904
D3ZBP3	Exosome component 2	-0.213217	20.588	-1.66495	0.127333	0.275262	-5.25828
D3ZBP4	[F-actin]-monooxygenase MICAL1	-0.152321	22.3857	-1.18535	0.263666	0.421522	-5.88853
D3ZBQ1	Forkhead box O3	NA	NA	NA	NA	NA	NA
D3ZBS9	SWI/SNF related, matrix associated, actin dependent regulator of chromatin, subfamily d, member 1	-0.106384	23.6661	-1.30515	0.221482	0.377569	-5.71923
D3ZBT9	Protein phosphatase 6, regulatory subunit 3	-0.166738	25.0921	-3.19267	0.00978061	0.080167	-2.82126
D3ZBW3	Transmembrane protein 201	-0.251723	25.9336	-1.1593	0.273642	0.430497	-5.93498
D3ZBW5	Small membrane A-kinase anchor protein	-0.236603	26.5725	-2.5557	0.0288807	0.12991	-3.82473
D3ZBX9	Coiled-coil domain containing 92	-0.2426	24.4431	-3.24865	0.00890142	0.076737	-2.76564
D3ZBZ6	Dispatched RND transporter family member 2	0.0131576	20.2858	0.0468813	0.963544	0.975316	-6.60424
D3ZC01	RB binding protein 5, histone lysine methyltransferase complex subunit	-0.0946831	21.6744	-0.175089	0.864553	0.910595	-6.55864
D3ZC15	Capping protein regulator and myosin 1 linker 2	-0.0361906	23.5442	-0.303109	0.768107	0.844711	-6.55007
D3ZC55	Heat shock protein family A (Hsp70) member 12A	-0.142771	28.7534	-2.08851	0.0636818	0.191213	-4.6156
D3ZC63	Cytidine/uridine monophosphate kinase 2	-0.146855	24.9572	-2.62369	0.0257185	0.121479	-3.72064
D3ZC81	RING-type E3 ubiquitin transferase	0.150583	20.5453	0.685674	0.508722	0.649633	-6.36724
D3ZC96	Tetratricopeptide repeat protein 39B	-0.0534785	24.9774	-0.526429	0.610229	0.734599	-6.44136
D3ZCA0	Pyridoxal phosphate homeostasis protein	-0.14569	26.4367	-2.67814	0.023437	0.116295	-3.64794
D3ZCD2	Laccase domain containing 1	0.0202614	21.8673	0.140586	0.891028	0.930171	-6.57873
D3ZCE5	G-protein signaling modulator 2	NA	NA	NA	NA	NA	NA
D3ZCF8	ATP-binding cassette, subfamily A (ABC1), member 8a	-0.215568	27.9176	-2.0233	0.0709962	0.201841	-4.74816
D3ZCG2	Kinesin family member 21A	-0.00021875	26.3001	-0.004722	0.996327	0.99714	-6.57914
D3ZCG9	Integrin alpha 3 variant A	-0.265332	23.1762	-2.17102	0.0554546	0.177626	-4.51251
D3ZCI2	Sodium/hydrogen exchanger	-0.0460904	25.2486	-0.659045	0.524961	0.664438	-6.30589
D3ZCI9	Myosin light chain 10	NA	NA	NA	NA	NA	NA
D3ZCJ3	Major facilitator superfamily domain containing 6	-0.399129	25.3441	-3.99123	0.00262761	0.0435126	-1.52843
D3ZCL3	U1 small nuclear ribonucleoprotein C	-0.33635	25.6464	-2.88584	0.0164493	0.100349	-3.35917
D3ZCM4	DnaJ heat shock protein family (Hsp40) member C15	0.198757	22.5296	1.2631	0.23561	0.393604	-5.78638
D3ZCQ2	GDP-Man:Man(3)GlcNAc(2)-PP-Dol alpha-1,2-mannosyltransferase	-0.104767	26.6343	-0.509594	0.621548	0.7432	-6.46262
D3ZCR5	La ribonucleoprotein 6, translational regulator	-0.550681	23.8057	-3.43362	0.00653297	0.0684326	-2.44683
D3ZCS3	Poly(rC) binding protein 4	-0.113147	23.4258	-2.04602	0.0683613	0.198336	-4.69459
D3ZCT5	Phosphatase domain containing, paladin 1	-0.143459	26.7743	-2.15295	0.057164	0.181029	-4.51728
D3ZCT7	Protein transport protein SEC23	-0.129838	22.5525	-2.18092	0.0545391	0.176082	-4.51962
D3ZCU8	RAB33A, member RAS oncogene family	-0.176473	21.9739	-2.16362	0.0561491	0.178553	-4.55051
D3ZCW5	Mannosyltransferase	0.0735651	22.2153	0.819112	0.432079	0.581775	-6.26463
D3ZD05	KN motif and ankyrin repeat domain-containing protein 2	-2.05857	22.7581	-8.29635	9.36269897142226e-06	0.00441559	4.02341
D3ZD09	Cytochrome c oxidase subunit 6B1-like	-0.249978	28.3407	-3.07245	0.0119827	0.0860901	-3.0069
D3ZD11	Signal peptidase complex subunit 2	-0.148202	24.5362	-2.24976	0.0485629	0.164953	-4.37521
D3ZD31	Mannose receptor, C type 1	-0.138009	22.2366	-1.74862	0.111364	0.253102	-5.13007
D3ZD47	Cap binding complex dependent translation initiation factor	-0.071037	22.5296	-0.751643	0.46983	0.617476	-6.31877
D3ZD73	RNA helicase	-0.126176	26.4639	-1.98139	0.0761092	0.210024	-4.81138
D3ZD83	Major facilitator superfamily domain containing 10	-0.0896056	21.5735	-0.91738	0.380839	0.535908	-6.15682
D3ZD89	N(alpha)-acetyltransferase 15, NatA auxiliary subunit	-0.172818	27.1362	-3.11663	0.0111198	0.0837538	-2.93233
D3ZD97	RNA helicase	0.116672	23.8645	0.966242	0.357028	0.511794	-6.13363
D3ZDC2	Large neutral amino acids transporter small subunit 4	-0.115801	23.7267	-1.36231	0.203412	0.358647	-5.67603
D3ZDE4	Deoxyguanosine kinase	-0.270115	23.9426	-2.78296	0.0196004	0.107879	-3.51658
D3ZDE9	Ribosomal protein L31, pseudogene 10	0.0974542	25.7738	0.406977	0.69272	0.792511	-6.46499
D3ZDI5	Rho GTPase activating protein 12	-0.122853	22.5027	-1.33199	0.212836	0.368221	-5.73453
D3ZDI7	Serine/threonine-protein phosphatase 2A 56 kDa regulatory subunit	-0.656934	23.9765	-2.06618	0.0661022	0.194389	-4.69229
D3ZDI9	Ubiquitin carboxyl-terminal hydrolase	-0.0206589	23.1448	-0.187272	0.855246	0.904678	-6.56769
D3ZDK2	Ubiquitin-conjugating enzyme E2 D1	-0.157648	22.9119	-1.27593	0.231221	0.3886	-5.77291
D3ZDK7	Glycerol-3-phosphate phosphatase	-0.171534	26.0984	-2.29944	0.0446502	0.15953	-4.31388
D3ZDM7	D-aspartate oxidase	-0.0758077	22.4442	-0.539844	0.601285	0.727116	-6.44896
D3ZDP7	Neuronal tyrosine-phosphorylated phosphoinositide-3-kinase adaptor 1	NA	NA	NA	NA	NA	NA
D3ZDR2	Charged multivesicular body protein 6	-0.242846	23.375	-3.01994	0.0130976	0.0899331	-3.08494
D3ZDU2	Regulatory associated protein of MTOR, complex 1	-0.112148	24.1653	-2.25403	0.0482144	0.164496	-4.35009
D3ZDW3	TSC22 domain family, member 2	-0.324839	23.4673	-1.36893	0.201401	0.356648	-5.68913
D3ZDX5	Plexin B1	-0.156177	25.3261	-2.09337	0.0631665	0.190552	-4.6179
D3ZDX7	Mitochondrial ribosomal protein L48	-0.202483	22.5486	-3.01712	0.0131604	0.0899511	-3.14004
D3ZDZ1	Amyloid beta A4 precursor protein-binding family B member 1-interacting protein	0.0628966	21.3925	0.820479	0.431335	0.580957	-6.21944
D3ZE26	Transmembrane and coiled-coil domain family 2	0.0386754	22.8922	0.186561	0.855788	0.904934	-6.52041
D3ZE49	Trafficking protein particle complex subunit 12	-0.185614	22.6662	-2.91499	0.0156534	0.0976754	-3.2848
D3ZE59	Transmembrane protein 115	-0.264083	19.9255	-1.6883	0.12268	0.268339	-5.19895
D3ZE72	Methionine aminopeptidase	0.0112474	25.166	0.111614	0.913369	0.944806	-6.59237
D3ZE85	DOMON domain-containing protein FRRS1L	-0.0989552	25.8571	-0.73556	0.479133	0.624217	-6.3254
D3ZE91	Potassium channel tetramerization domain containing 9	-0.0158994	20.7174	-0.091027	0.929294	0.955255	-6.5789
D3ZEE9	Fatty acid desaturase 6	-0.13596	22.7686	-2.33692	0.0419026	0.156096	-4.24132
D3ZEF4	Cullin-7	NA	NA	NA	NA	NA	NA
D3ZEH2	FAD-dependent oxidoreductase domain-containing protein 1	-0.179789	27.8654	-0.721652	0.487271	0.631423	-6.32624
D3ZEH5	SID1 transmembrane family member 2	-0.232319	20.1757	-2.06593	0.0661291	0.194389	-4.69022
D3ZEH6	Nudix hydrolase 8	-0.983922	21.5216	-2.16821	0.0557172	0.177945	-4.5442
D3ZEI0	Large ribosomal subunit protein eL28	0.228528	25.1305	0.185988	0.856226	0.904934	-6.59717
D3ZEI6	Nuclear receptor coactivator 5	-0.188508	21.5849	-1.63209	0.13415	0.283204	-5.2944
D3ZEJ6	Ankyrin repeat and SOCS box-containing 13	-0.207007	20.8375	-1.37883	0.198425	0.353441	-5.65128
D3ZEJ9	Similar to human chromosome 17 open reading frame 75	-0.165416	22.3826	-2.28793	0.0455288	0.160128	-4.26862
D3ZEN2	glyceraldehyde-3-phosphate dehydrogenase (phosphorylating)	NA	NA	NA	NA	NA	NA
D3ZER6	Transportin 2	-0.170344	26.4496	-2.52963	0.0301932	0.133019	-3.88279
D3ZES2	Trafficking protein particle complex subunit 6B	-0.0640801	23.698	-0.442961	0.667355	0.772721	-6.51072
D3ZES7	Plexin A4	-0.137242	24.4984	-0.891216	0.394045	0.548441	-6.17517
D3ZET9	Centrosomal protein 170	-0.264115	26.9845	-3.12432	0.0109762	0.0830254	-2.94994
D3ZEY0	Coiled-coil domain-containing protein 141	0.0428116	25.1263	0.441392	0.668453	0.773699	-6.48637
D3ZEY4	Diacylglycerol kinase theta	-0.138533	23.4902	-1.93824	0.0817356	0.217124	-4.87857
D3ZEZ3	Dehydrogenase/reductase 2	-0.157271	23.3762	-1.33195	0.212849	0.368221	-5.73458
D3ZF03	Apoptosis inducing factor, mitochondria associated 3	-0.0313105	26.2862	-0.458149	0.656778	0.765243	-6.4356
D3ZF12	Signal peptidase complex subunit 3	-0.501875	23.4573	-6.59663	6.52751573649193e-05	0.0121273	2.15849
D3ZF13	Acyl carrier protein	-0.160891	27.0898	-1.55206	0.152133	0.303303	-5.41733
D3ZF26	Tankyrase 1 binding protein 1	-0.267478	22.8524	-3.52715	0.00559381	0.0630794	-2.26054
D3ZF39	UDP-N-acetylglucosamine pyrophosphorylase 1	0.00658367	25.3157	0.108673	0.915642	0.945881	-6.52209
D3ZF45	La ribonucleoprotein 4B	-0.16772	22.509	-1.70285	0.119859	0.264431	-5.24396
D3ZF58	Rieske (Fe-S) domain containing	-0.0691103	22.1248	-0.409122	0.691197	0.791802	-6.47464
D3ZF77	Aldo-keto reductase family 1 member C15	-0.400726	23.4368	-3.24538	0.00895051	0.076737	-2.71022
D3ZF92	Tumor necrosis factor receptor superfamily member 21	-0.130007	22.1075	-1.37265	0.20028	0.355662	-5.65457
D3ZF97	Endoplasmic reticulum lectin	-0.254463	24.0349	-2.06585	0.0661385	0.194389	-4.70411
D3ZF99	Mitochondrial ribosomal protein L55	-0.0112602	21.9221	-0.0626455	0.951301	0.968359	-6.59257
D3ZFB2	Luc7-like protein	-0.174096	23.8647	-2.73434	0.0212948	0.111642	-3.57099
D3ZFB6	Proline-rich transmembrane protein 2	-0.439507	24.033	-1.73887	0.113126	0.255461	-5.17261
D3ZFD0	Unconventional myosin-XVIIIa	-0.0467336	26.0755	-0.334457	0.745041	0.828559	-6.48436
D3ZFF4	Lysocardiolipin acyltransferase 1	0.00982721	23.7712	0.0761735	0.940805	0.961449	-6.57601
D3ZFG5	Myelin P2 protein	-0.485954	27.0323	-2.38244	0.0387874	0.149549	-4.15759
D3ZFJ3	SH3 domain-binding protein 1	NA	NA	NA	NA	NA	NA
D3ZFJ6	Lactamase, beta	-0.15836	23.8135	-2.46544	0.0336819	0.140097	-3.90941
D3ZFK5	Signal peptidase complex subunit 1	-0.298432	23.3662	-3.6776	0.00436643	0.0562407	-1.98771
D3ZFK6	Autophagy related 16-like 1	-0.0340874	24.9923	-0.196393	0.848292	0.899495	-6.58245
D3ZFQ3	NUBP iron-sulfur cluster assembly factor like	-0.229316	23.7357	-3.99188	0.00262485	0.0435126	-1.45421
D3ZFQ8	Cytochrome c-1	-0.0438649	28.411	-0.643087	0.534839	0.671671	-6.35613
D3ZFR9	Retinol dehydrogenase 13	-0.135779	23.6683	-1.65105	0.130177	0.279342	-5.21092
D3ZFS2	Calmegin	-0.140879	20.0059	-1.14547	0.27906	0.435016	-5.93537
D3ZFT1	Replication factor C subunit 1	0.105077	18.6203	0.323358	0.753179	0.833521	-6.55111
D3ZFU9	Myosin light chain kinase, smooth muscle	-0.051962	25.3053	-0.460836	0.654915	0.763864	-6.48226
D3ZFY0	Selenide, water dikinase 1	-0.441648	23.003	-4.45466	0.00127002	0.0328543	-0.789492
D3ZG07	LSM6 homolog, U6 small nuclear RNA and mRNA degradation associated like 1	-0.153264	24.3647	-1.4359	0.181994	0.336491	-5.54739
D3ZG78	Zinc finger ZZ-type and EF-hand domain containing 1	-0.0951011	25.2063	-1.17301	0.268354	0.426348	-5.87133
D3ZG88	Zinc ribbon domain containing 2	-0.0870019	24.5432	-0.834484	0.423769	0.573791	-6.15074
D3ZG98	LanC like family member 3	NA	NA	NA	NA	NA	NA
D3ZGB1	Nuclear factor of activated T-cells 5	0.353967	20.1527	1.64796	0.130817	0.279748	-5.27496
D3ZGD0	Gem (nuclear organelle) associated protein 5	-0.00527836	20.3752	-0.0708958	0.944898	0.964243	-6.56851
D3ZGL5	Pre-mRNA-splicing factor 38B	-0.014196	25.284	-0.143278	0.888957	0.928167	-6.47876
D3ZGM8	Alpha tocopherol transfer protein like	-0.213995	21.7765	-2.8285	0.0181366	0.104507	-3.39625
D3ZGN2	Copine 5	-0.437544	22.7768	-4.10034	0.00220845	0.0407201	-1.32923
D3ZGN7	F-actin monooxygenase	-0.054666	23.3324	-0.221638	0.82912	0.88637	-6.5786
D3ZGQ2	Thymidine kinase 2	-0.121422	23.363	-1.58248	0.145061	0.295721	-5.39126
D3ZGS3	Inositol polyphosphate 5-phosphatase OCRL	-0.334474	23.5485	-4.15624	0.00202155	0.0388531	-1.24914
D3ZGS5	Uveal autoantigen with coiled-coil domains and ankyrin repeats	NA	NA	NA	NA	NA	NA
D3ZGW2	AP-1 complex subunit gamma	0.120951	23.747	0.960549	0.359746	0.514126	-6.10045
D3ZGY4	glyceraldehyde-3-phosphate dehydrogenase (phosphorylating)	-0.635667	21.486	-2.19117	0.053606	0.175004	-4.47364
D3ZH36	Extracellular leucine-rich repeat and fibronectin type III domain containing 2	-0.335517	21.5054	-4.52625	0.00113811	0.0312703	-0.656017
D3ZH41	Cytoskeleton-associated protein 4	-0.294553	24.679	-2.43577	0.0354264	0.143936	-4.11372
D3ZHA0	Filamin-C	-0.0739072	26.3407	-0.779179	0.454172	0.603478	-6.28835
D3ZHA1	Beta-1,4-glucuronyltransferase 1	-0.00394579	20.7205	-0.0274122	0.978678	0.98798	-6.55762
D3ZHA7	Myosin light chain 6B like 1	-0.222482	23.4922	-2.43944	0.0352056	0.143419	-4.09318
D3ZHB7	HECT-type E3 ubiquitin transferase	-0.122129	26.1776	-1.72574	0.11554	0.258405	-5.15587
D3ZHC4	Heme binding protein 2	-0.117586	26.5157	-0.832092	0.425054	0.575151	-6.23808
D3ZHF8	GTP binding elongation factor GUF1	NA	NA	NA	NA	NA	NA
D3ZHG0	Very-long-chain (3R)-3-hydroxyacyl-CoA dehydratase	-0.155906	23.8044	-1.64337	0.131774	0.280523	-5.29018
D3ZHI8	Trafficking protein particle complex subunit 11	0.946871	25.7962	1.40049	0.192046	0.346366	-5.64967
D3ZHK4	RB1-inducible coiled-coil 1	-0.0116932	22.8136	-0.149003	0.884555	0.924777	-6.41837
D3ZHK8	Cytoplasmic polyadenylation element binding protein 2	0.184319	21.6646	0.581366	0.574045	0.703996	-6.43587
D3ZHL6	Mitogen-activated protein kinase kinase kinase kinase	-0.127557	22.8804	-1.94569	0.0807375	0.215781	-4.84097
D3ZHP7	Serine/threonine-protein kinase ULK3	-0.242273	21.8727	-2.48776	0.0324258	0.137295	-3.96732
D3ZHQ1	dipeptidyl-peptidase IV	-0.140552	23.0186	-1.36021	0.204054	0.359291	-5.69022
D3ZHR2	ATP-binding cassette sub-family D member 1	0.275578	20.3656	1.97534	0.0768754	0.211243	-4.80463
D3ZHS5	Carboxypeptidase A4	-0.0575067	21.4967	-0.323072	0.753389	0.833521	-6.55969
D3ZHV2	Microtubule-actin cross-linking factor 1	-0.135772	27.3441	-1.45597	0.176497	0.330462	-5.54177
D3ZHW0	ATP-dependent RNA helicase DHX29	-0.290694	23.5512	-1.45546	0.176635	0.330462	-5.57037
D3ZHX2	THAP domain-containing protein 11	NA	NA	NA	NA	NA	NA
D3ZHY9	RAS protein activator like 1	-0.68045	20.3482	-2.73006	0.0214507	0.111642	-3.63058
D3ZI07	Kinesin-like protein	-0.0903384	23.9697	-1.78538	0.104943	0.246745	-5.05303
D3ZI16	COP9 signalosome complex subunit 6	-0.0677909	25.3042	-1.09583	0.2992	0.456091	-5.92528
D3ZI66	Ring finger protein 149	0.0280295	22.3083	0.264209	0.79706	0.864304	-6.46296
D3ZIF0	Zinc finger protein 512	NA	NA	NA	NA	NA	NA
D3ZIF5	AP-3 complex subunit beta	-0.107816	24.3856	-2.23668	0.049648	0.167431	-4.36393
D3ZII8	Protein-lysine N-trimethyltransferase SMYD5	-0.207972	24.0321	-1.88245	0.089588	0.227533	-4.96714
D3ZIJ5	Dolichol-phosphate mannosyltransferase subunit 3	-0.247178	23.3369	-2.21535	0.0514661	0.170839	-4.45742
D3ZIL6	Enoyl CoA hydratase domain containing 2	-0.323709	26.1078	-3.14975	0.0105148	0.0818828	-2.8775
D3ZIN7	Mitochondrial ribosomal protein S23	-0.0608573	23.0488	-0.771113	0.458723	0.607568	-6.24539
D3ZIP2	CD180 molecule	0.0990516	19.8212	0.82825	0.427125	0.576671	-6.15542
D3ZIP3	Protein 4.1	-0.395156	24.8902	-3.10078	0.0114218	0.0848811	-3.01237
D3ZIP8	Endonuclease domain containing 1	-0.0704955	27.9476	-1.11037	0.293188	0.448822	-5.95124
D3ZIU2	Proteasome assembly chaperone 3	-0.412797	21.5064	-5.17138	0.000437886	0.0219776	0.270902
D3ZIX4	H1.10 linker histone	0.175852	23.4307	0.184055	0.857701	0.905868	-6.59756
D3ZJ08	Histone H3	0.591198	27.6932	1.46519	0.174022	0.327784	-5.45228
D3ZJ25	Neutral amino acid transporter B(0)	0.278675	22.4507	0.958282	0.360832	0.515438	-6.14119
D3ZJ32	Extended synaptotagmin 2	-0.170139	26.1255	-2.89737	0.0161296	0.0990889	-3.31821
D3ZJ86	Sodium/hydrogen exchanger 6	-0.22327	24.3366	-1.59174	0.142965	0.29315	-5.38582
D3ZJA8	Nuclear envelope phosphatase-regulatory subunit 1	-0.0635054	20.6864	-0.432046	0.675005	0.778344	-6.50816
D3ZJA9	long-chain-fatty-acid--CoA ligase	-0.192556	25.3047	-1.79923	0.102613	0.244035	-5.0923
D3ZJB1	Microfibril associated protein 5	0.531158	20.0001	1.03566	0.325096	0.481151	-6.06551
D3ZJB8	RBR-type E3 ubiquitin transferase	-0.0139774	23.1061	-0.209335	0.83845	0.892072	-6.50835
D3ZJF9	Alpha-galactosidase	-0.11207	24.8093	-0.625111	0.546095	0.681137	-6.40859
D3ZJG4	Phosphofurin acidic cluster sorting protein 2	-0.134199	25.179	-1.14784	0.278128	0.434155	-5.94
D3ZJH2	SURP and G patch domain containing 2	-0.208048	21.6962	-3.539	0.00548528	0.062743	-2.21736
D3ZJH9	Malic enzyme	-0.185244	25.5754	-3.66019	0.00449287	0.0568032	-1.99897
D3ZJN9	Ecotropic viral integration site 5	0.0358166	22.0343	0.170499	0.868066	0.913511	-6.58696
D3ZJR1	Epidermal growth factor receptor pathway substrate 15-like 1	-0.258787	27.1085	-3.13568	0.0107675	0.0823995	-2.9451
D3ZJR6	SMCR8-C9orf72 complex subunit	-0.0638527	25.3535	-1.34507	0.208726	0.36386	-5.65397
D3ZJY1	Large ribosomal subunit protein bL28m	-0.114417	21.0078	-1.09303	0.300368	0.457001	-5.99687
D3ZJZ0	Transmembrane protein 205	-0.228542	24.1724	-3.92674	0.00291395	0.0459178	-1.64563
D3ZK09	SCY1 like pseudokinase 3	-0.0523011	18.9254	-0.452487	0.660712	0.767154	-6.45903
D3ZK56	Ras-related protein Rap-2	-0.0914288	25.8311	-1.32375	0.215461	0.371588	-5.69127
D3ZK73	Cullin 4B	-0.0677651	23.6971	-0.861964	0.409185	0.560731	-6.17343
D3ZKB4	Rho guanine nucleotide exchange factor 4	-0.0988767	23.1019	-1.12299	0.288047	0.444026	-5.92038
D3ZKE1	UV radiation resistance associated	0.0708781	23.0811	1.14781	0.278136	0.434155	-5.87942
D3ZKG1	Methylmalonyl-CoA mutase, mitochondrial	-0.189807	23.8573	-1.9206	0.0841457	0.220494	-4.88911
D3ZKG7	Inositol polyphosphate-5-phosphatase F	0.0107306	26.6123	0.0327461	0.974531	0.984648	-6.60466
D3ZKH2	Protein MON2 homolog	-0.140977	25.5878	-1.45554	0.176615	0.330462	-5.56944
D3ZKI0	Ig-like domain-containing protein	-0.14131	23.9215	-1.46919	0.172955	0.326775	-5.51964
D3ZKP1	Ankyrin repeat domain 34B	-0.451747	20.7029	-4.82385	0.000727113	0.0274223	-0.229708
D3ZKQ0	Nudix hydrolase 15	-0.12402	22.4565	-1.71685	0.117201	0.260631	-5.19965
D3ZKQ3	Glomulin, FKBP associated protein	-0.336776	22.0485	-2.9458	0.0148545	0.0958176	-3.25875
D3ZKQ4	RAB, member RAS oncogene family-like 6	-0.118457	28.6429	-2.27976	0.0461621	0.16099	-4.35137
D3ZKT0	Phosphatidate cytidylyltransferase, mitochondrial	0.188467	24.6355	1.34008	0.210288	0.365034	-5.69184
D3ZKT8	5'-deoxynucleotidase HDDC2	-0.137464	25.1617	-1.31842	0.217171	0.373276	-5.7368
D3ZKU7	Biogenesis of lysosome-related organelles complex 1 subunit 1	-0.103717	23.1791	-1.33247	0.212686	0.368147	-5.73395
D3ZKX1	WASH complex subunit 3	-0.0829983	23.4654	-0.874279	0.402763	0.555809	-6.21234
D3ZL10	Collagen type VI alpha 6 chain	NA	NA	NA	NA	NA	NA
D3ZL11	Rabenosyn, RAB effector	-0.119282	23.3132	-2.45849	0.0340828	0.140715	-4.04404
D3ZL45	F-box and leucine-rich repeat protein 17 like 1	-0.327498	20.393	-1.96071	0.0787584	0.213723	-4.84518
D3ZL50	SKI3 subunit of superkiller complex	-0.0990053	24.9991	-1.27121	0.232826	0.390499	-5.76811
D3ZL85	Holocytochrome c-type synthase	-0.0971435	23.4532	-0.788628	0.448878	0.598147	-6.28597
D3ZLA3	Copine 3	-0.19626	24.6671	-2.0283	0.0704079	0.200497	-4.732
D3ZLC1	Lamin B2	0.0915015	25.2	0.851223	0.414844	0.565408	-6.19204
D3ZLC3	ITPR interacting domain containing 2	-0.0354498	25.2049	-0.37279	0.717194	0.810153	-6.53133
D3ZLC4	Solute carrier family 2 member 6	-1.03507	20.315	-2.08334	0.0642346	0.192011	-4.67439
D3ZLD5	Golgin A3	-0.373863	24.9134	-2.78978	0.0193738	0.107433	-3.51781
D3ZLE2	Transmembrane and coiled-coil domain family 3	-0.110638	23.5176	-0.709569	0.494412	0.637082	-6.32125
D3ZLH5	Plexin-B3	0.0241077	23.0172	0.197063	0.847782	0.899421	-6.58473
D3ZLM5	NHL repeat containing 2	0.0985168	25.0275	0.385405	0.708123	0.803535	-6.5131
D3ZLN7	COMM domain containing 2	-0.12063	23.3081	-2.03502	0.0696246	0.199498	-4.68234
D3ZLQ8	Ubiquitin carboxyl-terminal hydrolase	NA	NA	NA	NA	NA	NA
D3ZLS5	E3 ubiquitin-protein ligase	-0.141698	24.8012	-1.58078	0.145448	0.296063	-5.38917
D3ZLT1	NADH dehydrogenase [ubiquinone] 1 beta subcomplex subunit 7	-0.184421	26.123	-1.81393	0.100192	0.241081	-5.04748
D3ZLU0	C2 calcium-dependent domain containing 4C	-0.246251	18.927	-0.957259	0.361323	0.516019	-6.14216
D3ZLX2	BLOC-1-related complex subunit 7	NA	NA	NA	NA	NA	NA
D3ZLX3	MOB kinase activator 2	0.00597055	23.3764	0.0787352	0.938818	0.960918	-6.58478
D3ZM03	Vacuolar ATPase assembly factor VMA21	-0.371145	24.8762	-2.56643	0.0283574	0.128899	-3.90114
D3ZM09	serine--tRNA ligase	-0.0122966	23.4763	-0.183098	0.858432	0.906328	-6.54481
D3ZM21	Catechol-O-methyltransferase domain containing 1	-0.173333	24.5948	-2.53289	0.0300261	0.132469	-3.87981
D3ZM70	V-set and transmembrane domain containing 2A	NA	NA	NA	NA	NA	NA
D3ZMA2	Myotubularin related protein 14	-0.410877	21.6632	-1.61729	0.137326	0.286799	-5.36349
D3ZMD4	Coiled-coil domain containing 85A	NA	NA	NA	NA	NA	NA
D3ZME3	glyceraldehyde-3-phosphate dehydrogenase (phosphorylating)	NA	NA	NA	NA	NA	NA
D3ZME7	HscB mitochondrial iron-sulfur cluster co-chaperone	-0.0479312	22.7896	-0.568476	0.582429	0.711368	-6.4098
D3ZMG0	Serine/threonine-protein kinase	0.129293	20.7522	0.924025	0.377536	0.532947	-6.1263
D3ZML2	Serine/threonine-protein kinase BRSK2	-0.0469025	24.107	-0.5077	0.622828	0.74395	-6.40724
D3ZML4	TraB domain containing	-0.477136	21.9268	-3.20876	0.00951923	0.0785496	-2.82057
D3ZMM8	Y+L amino acid transporter 2	NA	NA	NA	NA	NA	NA
D3ZMR9	Large ribosomal subunit protein bL21m	-0.0276538	25.0268	-0.501464	0.627053	0.745484	-6.45501
D3ZMS1	Splicing factor 3b, subunit 2	-0.241437	24.6752	-3.05973	0.0122436	0.0869113	-3.01655
D3ZMS3	Matrilin 4	0.0701026	23.9105	0.0816855	0.936531	0.95954	-6.61225
D3ZMX6	Syntrophin, beta 2	-0.173937	25.462	-1.97423	0.0770174	0.211243	-4.82066
D3ZMY7	Cytosolic purine 5'-nucleotidase	-0.0993758	24.3942	-1.1027	0.296349	0.452419	-5.97887
D3ZN16	Secretion regulating guanine nucleotide exchange factor	0.152088	19.7262	2.28698	0.0456015	0.160128	-4.29884
D3ZN38	StAR-related lipid transfer domain containing 5	-0.245558	23.5374	-1.9641	0.0783187	0.212936	-4.84809
D3ZN39	ubiquitinyl hydrolase 1	-0.0371395	24.3946	-0.683431	0.510077	0.650569	-6.21821
D3ZN43	NADH dehydrogenase (ubiquinone) complex I, assembly factor 6	NA	NA	NA	NA	NA	NA
D3ZN61	Leucine-rich repeat LGI family, member 3	0.0267369	26.5975	0.384802	0.708555	0.803632	-6.48185
D3ZN95	Host cell factor 1	-0.148269	26.3626	-1.64907	0.130588	0.279713	-5.3056
D3ZNF5	Calcium permeable stress-gated cation channel 1	0.0416393	21.0176	0.295612	0.773659	0.848837	-6.54344
D3ZNI3	Programmed cell death 11	0.287302	20.4359	0.758382	0.465966	0.614016	-6.30513
D3ZNJ0	Cytochrome c oxidase copper chaperone COX11	-0.355326	19.1832	-0.656678	0.52642	0.665048	-6.37518
D3ZNJ5	Indolethylamine N-methyltransferase	-0.137545	21.252	-0.847436	0.416851	0.567181	-6.22868
D3ZNK1	Metaxin	-0.232643	24.8456	-4.77168	0.000785806	0.0275909	-0.264314
D3ZNV6	ELMO domain containing 2	-0.339787	22.3032	-2.05703	0.0671182	0.195871	-4.70429
D3ZNX0	Potassium channel tetramerization domain containing 3	-0.130185	20.308	-2.29441	0.0450318	0.160128	-4.20931
D3ZNY3	Metabolism of cobalamin associated A	0.00975327	22.6328	0.146381	0.886571	0.92648	-6.48625
D3ZNZ9	Histone H2B	-0.173181	30.9994	-1.06912	0.310492	0.467322	-6.02828
D3ZP13	Sulfhydryl oxidase	NA	NA	NA	NA	NA	NA
D3ZP15	RAB9B, member RAS oncogene family	-0.246125	24.8438	-4.19006	0.00191664	0.0383283	-1.19959
D3ZP60	von Willebrand factor A domain containing 5B1	0.632674	20.2102	1.36075	0.203889	0.359104	-5.66484
D3ZPE5	Vacuolar protein sorting-associated protein 53 homolog	0.864883	26.3506	2.20085	0.0527393	0.173004	-4.4829
D3ZPF2	Malonyl-CoA-acyl carrier protein transacylase	0.027374	23.6329	0.232829	0.820657	0.88105	-6.57836
D3ZPG5	Ubiquitin carboxyl-terminal hydrolase 30	-0.0440605	22.22	-0.517741	0.616057	0.738859	-6.46808
D3ZPH6	Similar to human chromosome 8 open reading frame 34	-0.830506	23.0633	-4.83745	0.000712588	0.0274223	-0.230236
D3ZPJ1	Kelch-like family member 11	-0.806661	23.4976	-1.11597	0.290898	0.446991	-5.93873
D3ZPL1	Cleavage and polyadenylation specificity factor subunit 6	-0.186341	23.4497	-2.91399	0.0156801	0.0976754	-3.30635
D3ZPN1	NPR2-like, GATOR1 complex subunit	NA	NA	NA	NA	NA	NA
D3ZPN5	Mitochondrial poly(A) polymerase	-0.134299	22.3674	-2.02336	0.0709893	0.201841	-4.75218
D3ZPP2	ADP-ribosylation factor like GTPase 8A	-0.429396	25.2454	-3.5983	0.00497396	0.0593294	-2.17954
D3ZPR0	Exportin-2	-0.197348	25.7998	-3.037	0.0127241	0.0887586	-3.06973
D3ZPT1	Endothelium and lymphocyte associated ASCH domain 2	0.170922	20.2499	0.446767	0.664698	0.770079	-6.50103
D3ZPV8	Gamma-glutamyl cyclotransferase	-0.1446	22.5137	-1.06876	0.310649	0.467322	-6.03169
D3ZPW6	L antigen family, member 3	NA	NA	NA	NA	NA	NA
D3ZPW7	Glutathione peroxidase	-0.313707	21.9991	-2.8037	0.0189193	0.106909	-3.50081
D3ZQ26	Ring finger protein 25	-0.23833	19.4829	-0.502227	0.626535	0.745446	-6.44314
D3ZQ30	Telomere length regulation protein TEL2 homolog	-0.27715	23.283	-1.89844	0.0872691	0.223799	-4.90773
D3ZQ46	CKLF-like MARVEL transmembrane domain containing 5	-0.257045	25.8526	-1.98868	0.0751961	0.208421	-4.80475
D3ZQ80	Nonsense-mediated mRNA decay factor SMG8	-0.146645	20.3607	-1.48445	0.168946	0.322391	-5.54188
D3ZQD3	2-oxoglutarate dehydrogenase-like, mitochondrial	-0.204581	28.2162	-2.79916	0.0190663	0.107342	-3.44096
D3ZQE8	Exportin 5	-0.200209	24.5697	-1.80415	0.101797	0.242752	-5.08502
D3ZQG0	Mitochondrial rRNA methyltransferase 3	0.000819664	21.7269	0.00665335	0.994824	0.996449	-6.60044
D3ZQG3	Rhomboid domain containing 2	-0.0177727	21.8241	-0.202915	0.843328	0.896402	-6.5608
D3ZQG6	Tripartite motif-containing protein 2	0.0789892	26.3587	0.94798	0.365798	0.520471	-6.08741
D3ZQI0	RNA polymerase II subunit J	-0.39326	19.4005	-3.37221	0.00723718	0.0704084	-2.5403
D3ZQI1	Glutathione peroxidase	-0.223879	22.6242	-2.07449	0.0651916	0.19318	-4.69072
D3ZQI4	Zinc finger AN1-type containing 1	NA	NA	NA	NA	NA	NA
D3ZQI6	Exportin-4	-0.0166451	21.8784	-0.226483	0.825453	0.88393	-6.58638
D3ZQL1	Endoplasmic reticulum membrane protein complex subunit 7	-0.24395	23.9056	-4.40438	0.0013723	0.0335203	-0.841929
D3ZQL6	MICAL-like protein 1	0.200125	25.4975	1.11995	0.289278	0.44525	-5.89746
D3ZQL7	Tubulin polymerization-promoting protein	-0.106988	28.3829	-1.91978	0.08426	0.220494	-4.81158
D3ZQM0	Splicing factor 3A subunit 1	-0.134189	24.7794	-2.44502	0.0348733	0.142444	-4.06666
D3ZQN3	PNMA family member 8B	-0.195082	22.3336	-1.83075	0.0974865	0.237461	-4.98018
D3ZQN7	Laminin subunit beta 1	-0.241935	24.1501	-1.16299	0.272212	0.42954	-5.83455
D3ZQP6	Semaphorin 7A (John Milton Hagen blood group)	0.100889	24.7788	1.45641	0.176379	0.330462	-5.50282
D3ZQQ1	Aftiphilin	-0.253112	21.5152	-2.73314	0.0213382	0.111642	-3.57287
D3ZQR6	EMAP like 6	NA	NA	NA	NA	NA	NA
D3ZQX3	Small ribosomal subunit protein uS12m	NA	NA	NA	NA	NA	NA
D3ZR49	alpha-1,2-Mannosidase	-0.0609599	22.7707	-0.328609	0.749325	0.831814	-6.55776
D3ZR52	Lysophosphatidylcholine acyltransferase 4	-0.0448844	23.7561	-0.458397	0.656606	0.765187	-6.49973
D3ZR63	Gfo/Idh/MocA-like oxidoreductase domain containing 1	-0.113266	24.9458	-1.38228	0.197397	0.35202	-5.63485
D3ZR69	Growth arrest-specific 2 like 1	-0.209024	22.5293	-2.45069	0.0345384	0.141832	-4.0463
D3ZRB3	Ras homolog family member F, filopodia associated	0.0459768	21.2267	0.349161	0.734312	0.821844	-6.53902
D3ZRC3	RNA binding motif protein 26	-0.0894018	22.0604	-0.541209	0.600379	0.726451	-6.45973
D3ZRC4	Calcium-independent phospholipase A2-gamma	-0.130963	25.2978	-1.34748	0.207976	0.363069	-5.70427
D3ZRD3	Retinal rod rhodopsin-sensitive cGMP 3',5'-cyclic phosphodiesterase subunit delta	-0.177034	24.5978	-2.46865	0.0334986	0.139732	-4.03445
D3ZRD9	Allograft inflammatory factor 1-like	-0.529964	23.7835	-3.30023	0.00816332	0.0736897	-2.67281
D3ZRE7	Switching B-cell complex subunit SWAP70	-0.0443487	21.8494	-0.277832	0.786881	0.857513	-6.57219
D3ZRH1	OXA1L, mitochondrial inner membrane protein	-0.0674446	21.8616	-0.416354	0.68607	0.78725	-6.5229
D3ZRI9	Gigaxonin	0.0344341	24.826	0.387969	0.706285	0.802787	-6.53478
D3ZRL3	Dual specificity phosphatase 23	-0.274804	21.4694	-1.4051	0.190711	0.345157	-5.63429
D3ZRM5	RAB23, member RAS oncogene family	-0.231694	25.227	-3.67341	0.00439654	0.0565098	-2.05686
D3ZRN5	Ro60, Y RNA binding protein	-0.213889	24.16	-1.79039	0.104095	0.245653	-5.09691
D3ZRS6	Chromobox 3	-0.618283	22.9973	-4.21468	0.00184389	0.0379359	-1.1737
D3ZRV0	Defective in cullin neddylation 1 domain containing 1	-0.0180511	24.0149	-0.134377	0.895808	0.933328	-6.60357
D3ZRX9	Calponin	NA	NA	NA	NA	NA	NA
D3ZS52	Dolichyl-diphosphooligosaccharide-protein glycosyltransferase subunit TMEM258	-0.508121	22.6851	-5.82828	0.000175976	0.0166206	1.20157
D3ZS55	Somatomedin B and thrombospondin, type 1 domain containing	-0.322968	22.398	-1.73975	0.112967	0.255289	-5.14879
D3ZS58	NADH dehydrogenase [ubiquinone] 1 alpha subcomplex subunit 2	-0.20329	27.1319	-1.9199	0.0842433	0.220494	-4.92092
D3ZS76	Tetratricopeptide repeat domain 9	-0.153012	23.3592	-1.01694	0.33349	0.489262	-6.08411
D3ZSC1	Sushi domain containing 5	-0.497524	20.0802	-4.60035	0.00101677	0.0310141	-0.560113
D3ZSC2	Programmed cell death 2-like	-0.30018	21.76	-4.54603	0.00110428	0.0312703	-0.648748
D3ZSI8	Phosphatidylinositol 4-phosphate 5-kinase type-1 alpha	-0.121019	22.9577	-1.34011	0.210277	0.365034	-5.70521
D3ZSL2	Costars family protein ABRACL	-0.229708	24.3859	-2.6983	0.0226447	0.114929	-3.68326
D3ZSM9	BRCA1-associated ATM activator 1	-0.223338	19.6439	-1.35745	0.204898	0.360213	-5.70333
D3ZSN4	Zinc finger protein 330	-0.0130253	22.6713	-0.154885	0.880037	0.921364	-6.59401
D3ZSP1	Small nuclear ribonucleoprotein E	-0.13091	25.1336	-1.02981	0.327703	0.484132	-6.00545
D3ZSP7	E3 ubiquitin-protein ligase TTC3	1.26504	23.2676	1.32844	0.213964	0.369629	-5.73885
D3ZSU3	Solute carrier family 7, member 14	-0.317586	25.7159	-3.02269	0.0130368	0.0899331	-3.14281
D3ZSU7	Migration and invasion enhancer 1	-0.187734	23.8367	-1.258	0.23737	0.395467	-5.81204
D3ZSW2	Protein phosphatase 1, regulatory (inhibitor) subunit 1C	-0.0366661	21.1938	-0.425783	0.679412	0.782102	-6.41089
D3ZSY4	Eosinophil peroxidase	NA	NA	NA	NA	NA	NA
D3ZSY8	TBC1 domain family, member 10b	-0.235916	24.3415	-3.7476	0.00389453	0.0531552	-1.89966
D3ZSZ4	PiggyBac transposable element derived 5	-0.0987653	21.5258	-0.762609	0.463553	0.611719	-6.30294
D3ZT01	Conserved oligomeric Golgi complex subunit 2	-0.603674	23.2993	-5.01137	0.000551855	0.0245175	0.0209803
D3ZT16	MAP6 domain containing 1	-0.499858	25.4449	-1.9563	0.0793344	0.214084	-4.8495
D3ZT64	Autophagy related 2A	-0.0940872	24.5883	-1.12602	0.286822	0.442726	-5.97124
D3ZT71	Bcl2-like 13	-0.20199	24.3679	-2.35413	0.0406971	0.153076	-4.23994
D3ZT95	ERCC excision repair 4, endonuclease catalytic subunit	-0.466927	21.1906	-1.44279	0.18009	0.334958	-5.59587
D3ZT98	BolA family member 3	-0.15684	24.5129	-0.925776	0.376669	0.531988	-6.13071
D3ZTB4	Vacuolar protein sorting-associated protein 11 homolog	-0.113784	22.8659	-0.998914	0.341723	0.496942	-6.09239
D3ZTD6	NIMA-related kinase 3	-0.1058	22.0243	-0.726244	0.484575	0.629034	-6.32683
D3ZTE0	Coagulation factor XII	0.81968	21.1799	0.871572	0.404168	0.556219	-6.19738
D3ZTF6	Phosphatidylinositol-4-phosphate 3-kinase, catalytic subunit type 2 alpha	-0.443905	19.9365	-1.12379	0.287721	0.443666	-5.97363
D3ZTG2	Tetratricopeptide repeat protein 27	NA	NA	NA	NA	NA	NA
D3ZTJ0	Protein XRP2	-0.233179	23.4655	-2.33574	0.0419871	0.156127	-4.21134
D3ZTL0	Transcription elongation regulator 1	-0.159261	23.7328	-3.54379	0.00544198	0.0623641	-2.18088
D3ZTN1	Calcineurin B homologous protein 3	-0.188193	22.5817	-1.82105	0.0990386	0.239529	-5.03363
D3ZTR1	Mitochondrial ribosomal protein S17	-0.388221	24.2994	-3.21661	0.00939423	0.0779378	-2.80807
D3ZTR5;M0R785	Zinc finger BED-type containing 5	-0.0455936	23.6702	-0.644489	0.533967	0.671263	-6.36841
D3ZTV7	ASH2 like histone lysine methyltransferase complex subunit	NA	NA	NA	NA	NA	NA
D3ZTW8	Mitochondrial ribosomal protein L27	-0.0603102	22.2153	-0.770335	0.459164	0.607889	-6.22874
D3ZTW9	Exo/endonuclease G	-0.339496	24.4897	-5.60245	0.000239107	0.0183642	0.892783
D3ZTX0	Transmembrane emp24 domain-containing protein 7	-0.200161	24.2673	-2.71006	0.0221952	0.113494	-3.63568
D3ZTX1	Tripartite motif-containing 67	-0.274775	22.805	-1.81078	0.100706	0.241518	-5.00819
D3ZTX7	Ubiquitin carboxyl-terminal hydrolase	0.0574258	22.7808	0.474999	0.645136	0.758307	-6.44102
D3ZTY0	Cornichon family member 4	-0.383462	23.2949	-5.24143	0.000396167	0.0207598	0.394651
D3ZU27	ubiquitinyl hydrolase 1	-0.233269	25.6546	-1.63949	0.132587	0.28157	-5.3328
D3ZU48	Kelch domain containing 4	0.374325	22.4774	2.00085	0.0736933	0.206153	-4.75357
D3ZU51	Ribonuclease P/MRP subunit p30	-0.20394	19.8057	-1.06255	0.31332	0.470018	-5.99396
D3ZU52	COP9 signalosome subunit 7B	-0.150237	23.1986	-1.41064	0.189117	0.344161	-5.63057
D3ZU54	Density-regulated protein	-0.137675	24.4125	-2.47973	0.0328721	0.138515	-3.96648
D3ZU83	Endoplasmic reticulum-Golgi intermediate compartment protein	0.0493157	23.8072	0.275008	0.788987	0.858892	-6.57014
D3ZU84	Syntaxin binding protein 5L	0.0629423	23.9406	1.086	0.303319	0.459711	-5.91787
D3ZU86	Ceramide synthase 4	NA	NA	NA	NA	NA	NA
D3ZUA0	Bifunctional methylenetetrahydrofolate dehydrogenase/cyclohydrolase 2, mitochondrial	-0.488178	22.142	-2.62515	0.0256547	0.121404	-3.78677
D3ZUB0	Reticulocalbin 1	-0.765567	23.297	-2.04739	0.0682051	0.198183	-4.72651
D3ZUB7	Anaphase-promoting complex subunit 4	-0.224823	26.1488	-2.36111	0.0402178	0.152503	-4.22347
D3ZUD8	Transmembrane 9 superfamily member	-0.398005	26.0307	-2.36265	0.0401132	0.15247	-4.19357
D3ZUG5	Energy homeostasis associated	NA	NA	NA	NA	NA	NA
D3ZUH5	Proline rich 36	NA	NA	NA	NA	NA	NA
D3ZUI1	Methylthioribulose-1-phosphate dehydratase	-0.0856885	25.8768	-1.00061	0.340942	0.496103	-6.05471
D3ZUJ7	Ankyrin repeat domain 13D	-0.147101	24.9477	-2.38436	0.0386616	0.149454	-4.15409
D3ZUJ8	dolichyl-phosphate-mannose--protein mannosyltransferase	-0.94181	19.255	-4.42699	0.00132527	0.0329384	-0.852192
D3ZUK4	Tripartite motif-containing 33	0.126652	20.0397	0.417792	0.685053	0.786755	-6.50006
D3ZUL1	Coiled-coil domain containing 124	-0.864082	22.9419	-2.92609	0.0153607	0.096889	-3.30045
D3ZUL3	Collagen type VI alpha 1 chain	0.286212	26.7515	1.12699	0.286431	0.442679	-5.90144
D3ZUM2	NAD(+) hydrolase SARM1	-0.247573	23.8062	-4.58672	0.00103801	0.0310442	-0.561294
D3ZUM4	Beta-galactosidase	-0.275012	24.7292	-1.81201	0.100505	0.241518	-5.07832
D3ZUN5	GDP-fucose protein O-fucosyltransferase 2	-0.156028	21.6194	-0.879481	0.400071	0.553811	-6.19691
D3ZUP5	BRICK1 subunit of SCAR/WAVE actin nucleating complex	-0.268382	24.3881	-1.83965	0.0960821	0.235538	-5.02041
D3ZUP8	LMBR1 domain containing 2	-0.0700771	20.7981	-0.377716	0.713646	0.80771	-6.53373
D3ZUQ0	RILP-like protein 1	-0.0623847	24.1735	-1.19887	0.258604	0.416469	-5.79715
D3ZUT9	Integrator complex subunit 3	-0.238037	20.3003	-2.86348	0.0170876	0.101515	-3.40017
D3ZUU5	DnaJ heat shock protein family (Hsp40) member B1	-0.141932	23.6994	-2.6111	0.0262771	0.123007	-3.77455
D3ZUU6	C-type lectin domain family 3, member B	NA	NA	NA	NA	NA	NA
D3ZUV2	RING-type E3 ubiquitin transferase	-0.0767132	25.8075	-0.812472	0.435701	0.585808	-6.24173
D3ZUV3	Eukaryotic translation initiation factor 2A	-0.107432	23.6954	-1.66476	0.127372	0.275262	-5.25868
D3ZUV9	CCR4-NOT transcription complex, subunit 3	-0.289198	19.9343	-3.47109	0.00613848	0.0666206	-2.38308
D3ZUX1	Hydroxylysine kinase	-0.38657	26.2227	-3.14155	0.0106614	0.0821167	-2.86821
D3ZUX2	Glycosyltransferase 1 domain containing 1	-0.199255	21.6825	-3.40038	0.00690492	0.0702057	-2.47421
D3ZUX7	Acyl-CoA synthetase family member 3	-0.0298099	24.9477	-0.43928	0.669931	0.774825	-6.4488
D3ZUY0	Retinol dehydrogenase 14	-0.123573	23.7568	-1.71481	0.117584	0.261293	-5.18205
D3ZUZ4	FAM20B, glycosaminoglycan xylosylkinase	-0.198482	21.4726	-1.24901	0.240503	0.398061	-5.83335
D3ZV40	Unk zinc finger	0.359655	22.0621	1.2643	0.235196	0.393234	-5.78526
D3ZV74	Nudix hydrolase 7	-0.0183052	18.8241	-0.0806869	0.937306	0.95985	-6.61233
D3ZV75	Lysosomal dipeptide transporter MFSD1	-0.0764988	21.518	-0.534559	0.604801	0.730071	-6.46349
D3ZV91	trans-L-3-hydroxyproline dehydratase	-0.371681	21.7075	-3.1336	0.0108054	0.0823995	-2.92435
D3ZVA5	Fibrillarin-like 1	-0.0189483	21.2481	-0.117151	0.909093	0.94229	-6.60844
D3ZVB7	Mimecan	-0.0155757	25.6362	-0.115007	0.910749	0.943369	-6.59277
D3ZVD3	5'-nucleotidase, cytosolic IA	-0.0298864	24.8286	-0.108727	0.9156	0.945881	-6.60105
D3ZVF4	Trafficking protein particle complex subunit 2B	NA	NA	NA	NA	NA	NA
D3ZVJ9	WD repeat domain 20	-0.152218	23.3446	-1.56623	0.148801	0.299703	-5.38883
D3ZVM5	Heat shock protein family A (Hsp70) member 12B	-0.236526	26.0625	-2.61975	0.0258923	0.121925	-3.78121
D3ZVN5	Dynein axonemal assembly factor 9	-0.150571	20.8526	-0.670033	0.518223	0.65822	-6.36801
D3ZVN7	Amine oxidase	-0.0564935	24.2697	-0.553726	0.592103	0.719703	-6.44978
D3ZVP7	Zinc finger FYVE domain-containing protein 21	-0.176203	21.5032	-2.77659	0.0198143	0.108272	-3.46518
D3ZVQ0	Ubiquitin carboxyl-terminal hydrolase	-0.0940348	27.8478	-1.13781	0.282099	0.438748	-5.91529
D3ZVR7	Prostamide/prostaglandin F synthase	-0.0543078	23.6089	-0.516901	0.616623	0.739248	-6.45231
D3ZVR9	Phosphoglucomutase-like protein 5	-0.121383	25.4328	-1.17388	0.268021	0.42604	-5.90511
D3ZVS2	L-2-hydroxyglutarate dehydrogenase, mitochondrial	-0.208295	23.1677	-2.58742	0.0273602	0.125746	-3.81934
D3ZVS6	Kelch repeat and BTB domain containing 2	0.0400424	23.8226	0.322757	0.75362	0.833521	-6.53658
D3ZVT2	tRNA (32-2'-O)-methyltransferase regulator THADA	-0.163971	23.855	-2.3197	0.0431438	0.157731	-4.24002
D3ZVU9	N-acetylaspartate synthetase	0.127198	24.169	1.33998	0.210318	0.365034	-5.65591
D3ZW09	Sortilin-related VPS10 domain containing receptor 2	-0.0931798	24.1413	-0.691903	0.504967	0.646202	-6.36304
D3ZW15	SEC24 homolog B, COPII coat complex component	-0.103188	23.3559	-1.38428	0.196804	0.351493	-5.61675
D3ZW38	Exosome component 6	-0.0928079	24.3098	-1.24369	0.242374	0.399942	-5.78434
D3ZW49	TMEM9 domain family, member B	-0.152896	22.9591	-1.56076	0.15008	0.301547	-5.42282
D3ZW55	Inosine triphosphate pyrophosphatase	-0.0612125	26.108	-0.980594	0.350245	0.505367	-6.03089
D3ZW58	Protein GOLM2	-0.265318	20.6304	-2.01956	0.0714391	0.202587	-4.766
D3ZWA1	Ubiquitin carboxyl-terminal hydrolase	-0.104041	22.4026	-1.03473	0.325511	0.48159	-6.0594
D3ZWA8	Adaptor protein, phosphotyrosine interacting with PH domain and leucine zipper 1	-0.162941	24.6679	-2.95583	0.0146036	0.0950589	-3.25447
D3ZWB1	U6 snRNA-associated Sm-like protein LSm1	-0.137858	23.3311	-0.882047	0.398748	0.552332	-6.19402
D3ZWB7	exo-alpha-sialidase	0.130478	21.9881	0.584032	0.572319	0.703184	-6.4245
D3ZWC6	Syntrophin, beta 1	-0.42867	23.9655	-3.37891	0.0071567	0.0704084	-2.54895
D3ZWD6	Complement C8 alpha chain	NA	NA	NA	NA	NA	NA
D3ZWE1	Aspartate beta-hydroxylase domain containing 1	-0.361129	20.9145	-4.40717	0.00136641	0.0335098	-0.880655
D3ZWF5	Transcription and mRNA export factor ENY2	-0.442562	23.1577	-1.72448	0.115774	0.258771	-5.19647
D3ZWG9	Protein prenyltransferase alpha subunit repeat containing 1	-0.070521	22.1254	-1.10623	0.294891	0.450867	-5.96695
D3ZWH2	Junctophilin	-0.0755813	21.5616	-0.702805	0.498437	0.640265	-6.29142
D3ZWJ9	Protein FAM234B	-0.215972	23.4937	-1.26139	0.2362	0.394053	-5.7992
D3ZWP6	Plexin A2	-0.366875	20.169	-3.73398	0.00398198	0.0536723	-1.96383
D3ZWP8	Leucine rich repeat containing 58	-0.0760609	20.159	-0.579521	0.575241	0.705078	-6.43515
D3ZWQ0	Proline-rich transmembrane protein 3	-0.290224	22.6775	-2.11329	0.0610957	0.187282	-4.61471
D3ZWR1	5', 3'-nucleotidase, cytosolic	-0.479345	23.8082	-1.92128	0.0840526	0.220413	-4.88524
D3ZWS0	Scribble planar cell polarity protein	-0.253568	26.0362	-2.52241	0.0305672	0.133863	-3.95732
D3ZWS2	Similar to human chromosome 19 open reading frame 12	-0.142523	25.5969	-1.02019	0.332024	0.488045	-6.08102
D3ZWS6	N(alpha)-acetyltransferase 30, NatC catalytic subunit	0.228483	22.2759	1.77337	0.107002	0.248841	-5.05823
D3ZWU9	Required for meiotic nuclear division 5 homolog A	-0.294242	23.6166	-2.31992	0.043128	0.157731	-4.27983
D3ZWX2	Transmembrane protein 185A	0.0864358	22.0982	0.405823	0.693541	0.793302	-6.5275
D3ZWX4	NCK interacting protein with SH3 domain	-0.0885584	25.9458	-1.1541	0.275669	0.432328	-5.88158
D3ZWZ6	Insulin-like growth factor 2 mRNA binding protein 2	0.0475403	21.6898	0.144613	0.88793	0.927727	-6.60455
D3ZX06	GH3 domain containing	-0.0598232	21.5381	-0.76511	0.462129	0.610497	-6.22312
D3ZX08	Alanine--tRNA ligase, mitochondrial	-0.293455	19.9681	-1.5339	0.156498	0.308911	-5.47297
D3ZX21	AP-4 complex subunit epsilon	-0.0258232	21.2098	-0.239089	0.815933	0.878092	-6.578
D3ZX30	DENN domain containing 2C	-0.38613	23.2954	-2.79245	0.0192858	0.107433	-3.47481
D3ZX38	Prefoldin subunit 1	-0.262495	25.5814	-2.23103	0.050123	0.168028	-4.41644
D3ZX63	WD repeat domain 54	-0.214579	24.6273	-3.01988	0.013099	0.0899331	-3.11786
D3ZXB1	Mitogen-activated protein kinase kinase kinase kinase	-0.391467	23.0829	-4.3856	0.0014127	0.033778	-0.896318
D3ZXC8	EBP like	-0.127476	22.5243	-1.10567	0.29512	0.451105	-5.94233
D3ZXF8	Large ribosomal subunit protein mL43	-0.252061	24.4587	-3.35403	0.0074603	0.0710235	-2.54304
D3ZXF9	Mitochondrial ribosomal protein L12	-0.341863	24.5421	-1.81718	0.0996647	0.24019	-5.04472
D3ZXJ5	Elongation factor like GTPase 1	-0.255772	23.7711	-1.87252	0.0910571	0.229563	-4.9976
D3ZXK4	sn-1-specific diacylglycerol lipase ABHD11	-0.246486	24.5379	-2.90928	0.0158062	0.0978668	-3.31367
D3ZXK7	E3 ubiquitin-protein ligase RNF123	-0.149357	23.4005	-2.66928	0.0237943	0.117087	-3.68941
D3ZXL1	RBR-type E3 ubiquitin transferase	-0.107943	23.106	-1.14771	0.278178	0.434155	-5.93104
D3ZXL9	Potassium channel tetramerization domain containing 4	-0.142483	21.4488	-1.48333	0.169238	0.322736	-5.46211
D3ZXT2	Cohesin subunit SA	-0.53299	22.0056	-1.09403	0.299951	0.456617	-6.00531
D3ZXX4	Janus kinase and microtubule interacting protein 3	-0.0663443	22.4446	-1.0115	0.33596	0.491944	-6.0604
D3ZXX8	NDUFA4, mitochondrial complex associated like 2	0.137778	18.3824	0.143367	0.888889	0.928167	-6.59801
D3ZXY2	PDZ domain containing 8	-0.219956	26.0928	-3.09701	0.0114948	0.0850268	-3.01866
D3ZY02	Protein-glucosylgalactosylhydroxylysine glucosidase	-0.0775856	21.1686	-1.29492	0.224854	0.381244	-5.68099
D3ZY44	Mitochondrial ribosomal protein S2	-0.0689962	22.1504	-0.707906	0.4954	0.637685	-6.30412
D3ZY46	Engulfment and cell motility 1	0.165275	24.7553	1.01736	0.333301	0.489102	-6.05332
D3ZY47	Similar to human chromosome 1 open reading frame 198	-0.403872	27.1754	-1.7755	0.106635	0.248496	-5.13992
D3ZY50	ATP synthase mitochondrial F1 complex assembly factor 1	-0.146419	26.4495	-2.38749	0.0384567	0.149311	-4.13142
D3ZY68	Glutamyl-tRNA(Gln) amidotransferase subunit C, mitochondrial	-0.144924	22.8476	-1.22229	0.250016	0.407781	-5.85222
D3ZY86	Transport and golgi organization 2 homolog	-0.0366601	23.458	-0.473533	0.646145	0.758876	-6.4444
D3ZY96	Neutrophilic granule protein	NA	NA	NA	NA	NA	NA
D3ZYG0	Vav guanine nucleotide exchange factor 2	-0.229611	22.8851	-0.536434	0.603552	0.729126	-6.44346
D3ZYH3	diphosphoinositol-polyphosphate diphosphatase	-0.263872	23.6836	-2.47043	0.0333971	0.139481	-4.01767
D3ZYI0	Grancalcin	-0.211002	24.2603	-1.64246	0.131965	0.280832	-5.31121
D3ZYK3	Potassium voltage-gated channel subfamily D member 1	NA	NA	NA	NA	NA	NA
D3ZYM7	LYR motif containing 4	-0.0128883	23.8578	-0.158478	0.87728	0.919576	-6.60028
D3ZYR1	F-BAR domain only protein 2	-0.329334	21.8017	-3.49795	0.00587097	0.0655369	-2.33381
D3ZYS1	Purine-rich element binding protein G	-0.0226483	21.84	-0.232779	0.820694	0.88105	-6.50249
D3ZYS7	G3BP stress granule assembly factor 1	-0.191575	23.7538	-1.39551	0.193498	0.347899	-5.65594
D3ZYT2	Small ribosomal subunit protein uS5m	0.125547	21.3285	0.733896	0.480103	0.625099	-6.22135
D3ZYT8	1-phosphatidylinositol-3-phosphate 5-kinase	-0.157912	24.6039	-2.39626	0.0378877	0.148306	-4.1306
D3ZYW7	Frataxin, mitochondrial	-0.175946	24.0641	-1.18248	0.264748	0.422811	-5.90926
D3ZYY9	Ubiquitin specific peptidase 53	-0.717123	22.0511	-3.00136	0.013517	0.0911695	-3.17561
D3ZZ21	NADH dehydrogenase [ubiquinone] 1 beta subcomplex subunit 6	-0.0759479	26.7367	-0.741224	0.475843	0.621781	-6.27698
D3ZZ26	Protein phosphatase 1, regulatory subunit 3D	-0.341125	21.8957	-5.04958	0.000522026	0.0238635	0.121212
[truncated: 4,530 more rows]

## Sheet: Table 3. KEGG SCI
ID	Description	setSize	enrichmentScore	NES	pvalue	p.adjust	qvalue	rank	leading_edge	core_enrichment
KEGG_COMPLEMENT_AND_COAGULATION_CASCADES	KEGG_COMPLEMENT_AND_COAGULATION_CASCADES	23	0.961385	2.5781	3.03107e-18	5.12251e-16	4.46684e-16	203	tags=91%, list=3%, signal=89%	Plg/Fgg/Fga/Fgb/F2/Serpina1/C3/Serpinf2/Serpinc1/C9/Kng1/Cfh/Serping1/C4a/A2m/C1qa/C1qc/C1qb/C4b/F13a1/Plat
KEGG_SYSTEMIC_LUPUS_ERYTHEMATOSUS	KEGG_SYSTEMIC_LUPUS_ERYTHEMATOSUS	22	0.78818	2.09206	1.62751e-05	0.00137525	0.00119922	154	tags=36%, list=3%, signal=36%	C3/C9/C4a/C1qa/C1qc/C1qb/C4b/RT1-Bb
KEGG_CYSTEINE_AND_METHIONINE_METABOLISM	KEGG_CYSTEINE_AND_METHIONINE_METABOLISM	20	-0.742879	-1.91485	9.7536e-05	0.0041209	0.00359343	1369	tags=85%, list=23%, signal=66%	Ahcyl1/Dnmt1/Got2/Mtr/Cbs/Adi1/Ldha/Mat2b/Ahcyl2/Srm/Mtap/Cth/Apip/Ahcy/Got1/Sms/Ldhb
KEGG_GLYCOLYSIS_GLUCONEOGENESIS	KEGG_GLYCOLYSIS_GLUCONEOGENESIS	37	-0.64276	-1.85653	7.82734e-05	0.0041209	0.00359343	1159	tags=68%, list=19%, signal=55%	Aldh7a1/Pfkl/Acss1/Pgm2/Ldha/Aldh9a1/Aldoa/Gapdh/Adh5/Eno1/Tpi1/Acss2/Pfkm/Akr1a1/Pgk1/Pfkp/Pgm1/Ldhb/Eno2/Galm/Pkm/Gpi/Eno3/Pgam1/Aldoc
KEGG_ALANINE_ASPARTATE_AND_GLUTAMATE_METABOLISM	KEGG_ALANINE_ASPARTATE_AND_GLUTAMATE_METABOLISM	23	-0.693761	-1.82683	0.000337527	0.00950701	0.00829014	1164	tags=65%, list=20%, signal=53%	Glud1/Got2/Abat/Gad2/Ass1/Acy3/Asns/Ppat/Adsl/Gpt2/Asl/Got1/Nit2/Gpt/Aspa
KEGG_DRUG_METABOLISM_CYTOCHROME_P450	KEGG_DRUG_METABOLISM_CYTOCHROME_P450	19	-0.71109	-1.81145	0.000301223	0.00950701	0.00829014	956	tags=58%, list=16%, signal=49%	Mgst3/Gstm5/Gstz1/Aox1/Adh5/Gstp1/Gsta6/Fmo3/Gstt2/Gstm7/Gsto1
KEGG_PENTOSE_PHOSPHATE_PATHWAY	KEGG_PENTOSE_PHOSPHATE_PATHWAY	19	-0.696636	-1.77463	0.000445259	0.0105779	0.00922398	1425	tags=84%, list=24%, signal=64%	Pgls/G6pd/Pfkl/Prps1/Rbks/Pgm2/Prps2/Aldoa/Taldo1/Pfkm/Pgd/Tkt/Pfkp/Pgm1/Gpi/Aldoc
KEGG_AMINO_SUGAR_AND_NUCLEOTIDE_SUGAR_METABOLISM	KEGG_AMINO_SUGAR_AND_NUCLEOTIDE_SUGAR_METABOLISM	33	-0.622436	-1.76413	0.00050073	0.0105779	0.00922398	1101	tags=61%, list=18%, signal=50%	Pmm2/Gale/Pgm2/Gmds/Fcsk/Ugp2/Gnpda1/Cmas/Renbp/Galk2/Nagk/Uap1/Gmppa/Nans/Gnpda2/Gmppb/Pgm3/Pgm1/Gpi/Mpi
KEGG_TERPENOID_BACKBONE_BIOSYNTHESIS	KEGG_TERPENOID_BACKBONE_BIOSYNTHESIS	10	-0.80831	-1.79356	0.000707735	0.0132897	0.0115886	560	tags=70%, list=9%, signal=64%	Hmgcs1/Ggps1/Pmvk/Fdps/Hmgcs2/Acat2/Mvd
KEGG_FRUCTOSE_AND_MANNOSE_METABOLISM	KEGG_FRUCTOSE_AND_MANNOSE_METABOLISM	23	-0.6584	-1.73372	0.00152232	0.0257272	0.0224342	1176	tags=74%, list=20%, signal=60%	Mtmr7/Mtmr6/Pmm2/Pfkl/Gmds/Fcsk/Aldoa/Sord/Tpi1/Gmppa/Akr1b1/Pfkm/Gmppb/Pfkp/Mpi/Aldoc/Khk
KEGG_NEUROACTIVE_LIGAND_RECEPTOR_INTERACTION	KEGG_NEUROACTIVE_LIGAND_RECEPTOR_INTERACTION	50	0.530067	1.72746	0.00352649	0.0496648	0.0433078	506	tags=14%, list=8%, signal=13%	Plg/F2/Grm7/Gabra1/Grm5/Gabra2/Trpv1
KEGG_PYRUVATE_METABOLISM	KEGG_PYRUVATE_METABOLISM	30	-0.591988	-1.65288	0.00341183	0.0496648	0.0433078	951	tags=50%, list=16%, signal=42%	Aldh7a1/Acss1/Ldha/Aldh9a1/Acyp2/Acss2/Hagh/Akr1b1/Mdh1/Acyp1/Me1/Ldhb/Pkm/Acat2/Grhpr
KEGG_PURINE_METABOLISM	KEGG_PURINE_METABOLISM	86	-0.448668	-1.52636	0.00510742	0.0663965	0.0578979	1738	tags=45%, list=29%, signal=33%	Enpp1/Nt5c1a/Pde1b/Nt5c3a/Nme7/Dguok/Nme2/Prune1/Ak2/Guk1/Nme1/Aprt/Prps1/Gart/Itpa/Nt5c2/Rrm2b/Nudt9/Pde6d/Gmpr2/Paics/Ampd3/Adk/Nudt5/Atic/Prps2/Gmps/Fhit/Hprt1/Papss1/Ppat/Pfas/Gmpr/Ak1/Pnp/Adsl/Nudt2/Ada/Pkm
KEGG_NEUROTROPHIN_SIGNALING_PATHWAY	KEGG_NEUROTROPHIN_SIGNALING_PATHWAY	75	-0.466293	-1.54649	0.00630557	0.0761172	0.0663744	1148	tags=29%, list=19%, signal=24%	Camk2a/Mapk8/Akt3/Shc2/Mapk3/Mapk10/Traf6/Plcg1/Mapk1/Mapk12/Crkl/Ptpn11/Arhgdia/Grb2/Ywhae/Mapk9/Ywhaz/Ywhah/Crk/Ywhag/Ywhab/Rps6ka5
KEGG_NUCLEOTIDE_EXCISION_REPAIR	KEGG_NUCLEOTIDE_EXCISION_REPAIR	13	-0.689693	-1.62197	0.00843747	0.0950622	0.0828945	1322	tags=69%, list=22%, signal=54%	Rbx1/Pcna/Ercc1/Rfc3/Ddb1/Rad23b/Ercc4/Rfc1/Cetn2
KEGG_ARGININE_AND_PROLINE_METABOLISM	KEGG_ARGININE_AND_PROLINE_METABOLISM	30	-0.557814	-1.55747	0.0146241	0.154467	0.134696	1164	tags=47%, list=20%, signal=38%	Glud1/Aldh7a1/Got2/Lap3/Acy1/Ass1/Aldh9a1/Srm/Pycr3/Asl/Got1/Sms/Gatm/Ckb
KEGG_METABOLISM_OF_XENOBIOTICS_BY_CYTOCHROME_P450	KEGG_METABOLISM_OF_XENOBIOTICS_BY_CYTOCHROME_P450	14	-0.657775	-1.57349	0.0159401	0.155312	0.135433	956	tags=64%, list=16%, signal=54%	Mgst3/Gstm5/Gstz1/Adh5/Gstp1/Gsta6/Gstt2/Gstm7/Gsto1
KEGG_GLYOXYLATE_AND_DICARBOXYLATE_METABOLISM	KEGG_GLYOXYLATE_AND_DICARBOXYLATE_METABOLISM	13	-0.665637	-1.5654	0.0165421	0.155312	0.135433	1266	tags=69%, list=21%, signal=55%	Cs/Glyctk/Aco2/Afmid/Pgp/Hyi/Aco1/Mdh1/Grhpr
KEGG_DILATED_CARDIOMYOPATHY	KEGG_DILATED_CARDIOMYOPATHY	49	0.483988	1.56341	0.0193223	0.171867	0.149868	1085	tags=41%, list=18%, signal=34%	Itgb3/Itga5/Tpm2/Actc1/Des/Itga7/Adcy1/Adcy6/Itga3/Itga1/Itgb1/Cacna2d3/Myl3/Cacnb1/Itgav/Sgcd/Ryr2/Adcy9/Tpm4/Adcy3
KEGG_HEMATOPOIETIC_CELL_LINEAGE	KEGG_HEMATOPOIETIC_CELL_LINEAGE	14	0.695766	1.64048	0.0216232	0.174015	0.151742	705	tags=50%, list=12%, signal=44%	Itgb3/Cd14/Itga5/Itga3/Cd1d1/Itga1/Tfrc
KEGG_AMINOACYL_TRNA_BIOSYNTHESIS	KEGG_AMINOACYL_TRNA_BIOSYNTHESIS	34	-0.535304	-1.52414	0.0206903	0.174015	0.151742	2117	tags=76%, list=36%, signal=50%	Cars2/Aars2/Dars1/Mars1/Farsb/Lars1/Mtfmt/Wars2/Dars2/Sepsecs/Pars2/Rars1/Sars2/Nars1/Qars1/Yars1/Kars1/Gars1/Tars3/Tars1/Aars1/Vars1/Nars2/Hars1/Sars1/Lars2
KEGG_HYPERTROPHIC_CARDIOMYOPATHY_HCM	KEGG_HYPERTROPHIC_CARDIOMYOPATHY_HCM	44	0.492523	1.56873	0.0242616	0.186373	0.162518	1079	tags=41%, list=18%, signal=34%	Itgb3/Itga5/Tpm2/Actc1/Des/Itga7/Itga3/Itga1/Itgb1/Cacna2d3/Myl3/Cacnb1/Ace/Itgav/Sgcd/Ryr2/Tpm4/Prkab1

## Sheet: Table 4. KEGG Acrolein
ID	Description	setSize	enrichmentScore	NES	pvalue	p.adjust	qvalue	rank	leading_edge	core_enrichment
KEGG_COMPLEMENT_AND_COAGULATION_CASCADES	KEGG_COMPLEMENT_AND_COAGULATION_CASCADES	24	0.927007	3.24809	1.19552e-17	1.99652e-15	1.88766e-15	255	tags=83%, list=4%, signal=80%	Cfi/F2/Serping1/Serpina1/Fgb/Serpinf2/Fgg/Kng1/C3/Plg/Fga/F9/Cfh/A2m/C4a/C9/Serpinc1/Cfd/C1qc/Plat
KEGG_RIBOSOME	KEGG_RIBOSOME	65	0.644959	2.88852	5.06288e-11	4.2275e-09	3.99701e-09	472	tags=51%, list=8%, signal=47%	Rpl35/Rpl28/Rpl29/Rpl8/Rpl6/Rpl7a/Rps23/Rpl19/Rpl24/Rpl13a/Rpl18a/Rps15/Rpl13/Rps11/Rps4x/Rpl7/Rpl32/Rpl26/Rpl3/Rpl35a/Rpl10/Rpl17/Rpl18/Rpl39/Rpl22/Rps2/Rps19/Rpl15/Rpl4/Rps24/Rps13/Rps25/Rpl23
KEGG_ECM_RECEPTOR_INTERACTION	KEGG_ECM_RECEPTOR_INTERACTION	41	0.65982	2.61956	5.81807e-08	3.23872e-06	3.06214e-06	252	tags=37%, list=4%, signal=35%	Lamc3/Col4a1/Col1a2/Col1a1/Lama5/Col4a2/Col2a1/Thbs1/Col6a2/Fn1/Agrn/Col5a1/Col6a1/Col5a3/Col6a3
KEGG_FOCAL_ADHESION	KEGG_FOCAL_ADHESION	113	0.330005	1.63253	0.00193129	0.0806312	0.076235	252	tags=13%, list=4%, signal=13%	Lamc3/Col4a1/Col1a2/Col1a1/Lama5/Col4a2/Col2a1/Thbs1/Col6a2/Fn1/Col5a1/Col6a1/Pak5/Col5a3/Col6a3
KEGG_SYSTEMIC_LUPUS_ERYTHEMATOSUS	KEGG_SYSTEMIC_LUPUS_ERYTHEMATOSUS	20	0.576217	1.85946	0.00666399	0.165861	0.156818	417	tags=40%, list=7%, signal=37%	C3/C4a/C9/C1qc/H2az1/Snrpd1/Macroh2a2/Snrpd3
KEGG_TGF_BETA_SIGNALING_PATHWAY	KEGG_TGF_BETA_SIGNALING_PATHWAY	21	0.561169	1.82882	0.00538981	0.165861	0.156818	230	tags=14%, list=4%, signal=14%	Ltbp1/Thbs1/Smad4
KEGG_PATHOGENIC_ESCHERICHIA_COLI_INFECTION	KEGG_PATHOGENIC_ESCHERICHIA_COLI_INFECTION	35	-0.50784	-1.63335	0.00755485	0.165861	0.156818	1095	tags=34%, list=19%, signal=28%	Prkca/Arpc1b/Ezr/Ywhaq/Tuba8/Tubb2a/Itgb1/Cttn/Tubal3/Arhgef2/Abl1/Nck2
KEGG_MELANOGENESIS	KEGG_MELANOGENESIS	34	-0.495174	-1.58139	0.00794542	0.165861	0.156818	1324	tags=41%, list=23%, signal=32%	Camk2d/Camk2b/Prkca/Plcb3/Adcy5/Map2k2/Adcy9/Camk2g/Nras/Raf1/Camk2a/Adcy6/Adcy2/Adcy7
KEGG_SMALL_CELL_LUNG_CANCER	KEGG_SMALL_CELL_LUNG_CANCER	35	0.441682	1.66601	0.0105151	0.195113	0.184475	243	tags=17%, list=4%, signal=17%	Lamc3/Col4a1/Lama5/Col4a2/Fn1/Ikbkb

## Sheet: Table 5. Hallmark SCI
ID	Description	setSize	enrichmentScore	NES	pvalue	p.adjust	qvalue	rank	leading_edge	core_enrichment
HALLMARK_COAGULATION	HALLMARK_COAGULATION	64	0.784398	2.66484	6.35959e-13	3.1798e-11	2.14218e-11	203	tags=41%, list=3%, signal=40%	Plg/Fgg/Fga/Apoc1/Apoa1/Hrg/F2/Serpina1/C3/Serpinc1/Itgb3/C9/Cfh/Thbs1/Fn1/Serping1/Tf/A2m/Timp3/C1qa/Timp1/Clu/Plek/Anxa1/Htra1/Plat
HALLMARK_COMPLEMENT	HALLMARK_COMPLEMENT	93	0.619041	2.32691	1.1153e-07	2.78824e-06	1.87839e-06	203	tags=22%, list=3%, signal=21%	Plg/Apoc1/F2/Serpina1/C3/Serpinc1/C9/Apoa4/S100a9/Cfh/Fn1/Serping1/Car2/C1qa/Timp1/Clu/C1qc/Plek/Cp/Plat
HALLMARK_FATTY_ACID_METABOLISM	HALLMARK_FATTY_ACID_METABOLISM	118	-0.515999	-1.84003	8.25756e-06	0.000137626	9.27165e-05	1187	tags=39%, list=20%, signal=32%	Metap1/S100a10/Acadm/Blvra/Acaa1a/Bmpr1b/Rap1gds1/Prdx6/Sdhd/Crat/Acss1/Aco2/Gad2/Bphl/Hsdl2/Gpd1/Cryz/Gabarapl1/Ldha/Acot2/Aldh9a1/Gstz1/Aldoa/Nbn/Hsp90aa1/Urod/Ech1/Alad/Hsph1/Hmgcs1/Idh1/Hibch/Lgals1/Mdh1/Ywhah/Me1/Adsl/Aldh1a1/Hmgcs2/Mix23/Sms/Eno2/Acat2/Eno3/Grhpr/Apex1
HALLMARK_GLYCOLYSIS	HALLMARK_GLYCOLYSIS	111	-0.505435	-1.77953	6.83193e-05	0.000853991	0.00057532	1159	tags=42%, list=19%, signal=35%	Aldh7a1/Got2/Pmm2/Prps1/Ppp2cb/Homer1/Dcn/Gale/Pgm2/Glrx/Ugp2/Ldha/Gnpda1/Ecd/Aldh9a1/Aldoa/Eml3/Pygb/Galk2/Idh1/Fkbp4/Eno1/Tpi1/Agl/Pygl/Taldo1/Gmppa/Dpysl4/Mdh1/Gmppb/Bpnt1/Cth/Akr1a1/Me1/Pgk1/Pfkp/Nol3/Got1/Ppia/Lhpp/Eno2/Stmn1/Pkm/Pgam1/Mpi/Sod1/Txn1
HALLMARK_MTORC1_SIGNALING	HALLMARK_MTORC1_SIGNALING	135	-0.470682	-1.70936	0.00018664	0.0018664	0.00125737	1098	tags=34%, list=18%, signal=28%	Pfkl/Prdx1/Actr3/Psma3/Lgmn/Txnrd1/Acly/Ube2d3/Glrx/Actr2/Psph/Tes/Ldha/Psat1/Qdpr/Igfbp5/Gmps/Aldoa/Nmt1/Psmb5/Gapdh/Stip1/Hmgcs1/Hprt1/Sord/Cacybp/Idh1/Eno1/Tpi1/Bcat1/Asns/Hspa4/Psma4/Ppa1/Ufm1/Cth/Me1/Pgk1/Pgm1/Pnp/Got1/Ppia/Pdap1/Tcea1/Gpi/Lta4h
HALLMARK_INFLAMMATORY_RESPONSE	HALLMARK_INFLAMMATORY_RESPONSE	48	0.585728	1.89954	0.000636488	0.00454634	0.0030628	531	tags=31%, list=9%, signal=29%	Itgb3/Timp1/Cd14/Itga5/Cybb/Tapbp/Pvr/Sphk1/Icam1/Slc31a1/Tpbg/Chst2/Ifitm3/Scn1b/Atp2c1
HALLMARK_HEME_METABOLISM	HALLMARK_HEME_METABOLISM	100	0.481743	1.84611	0.000561241	0.00454634	0.0030628	175	tags=13%, list=3%, signal=13%	Slc4a1/Car1/Spta1/C3/Sptb/Car2/Epb41/H1f0/Ank1/Bpgm/Ackr1/Top1/Cat
HALLMARK_APOPTOSIS	HALLMARK_APOPTOSIS	76	0.490597	1.76034	0.00137158	0.00857237	0.00577507	208	tags=17%, list=3%, signal=17%	F2/Hmox1/Timp3/Timp1/Cd14/Clu/H1f0/Anxa1/Gpx3/Gpx1/Hspb1/Plat/Tap1
HALLMARK_XENOBIOTIC_METABOLISM	HALLMARK_XENOBIOTIC_METABOLISM	108	0.424135	1.65535	0.00241887	0.0134382	0.0090531	175	tags=12%, list=3%, signal=12%	Plg/Fetub/Itih4/Ces1c/Hrg/Crp/Hmox1/Car2/Rbp4/Apoe/Man1a1/Cyp2s1/Cat
HALLMARK_E2F_TARGETS	HALLMARK_E2F_TARGETS	67	-0.489967	-1.61185	0.00314352	0.0157176	0.0105887	1902	tags=55%, list=32%, signal=38%	Ilf3/Ctps1/Tra2b/Cse1l/Dut/Pds5b/Eif2s1/Luc7l3/Hnrnpd/Stag1/Ipo7/Gspt1/Pcna/Dnmt1/Ak2/Xrcc6/Nme1/Prps1/Rfc3/Hmga1/Paics/Ppp1r8/Srsf1/Ran/Nbn/Cdkn1b/Nolc1/Cit/Anp32e/Rad50/Dek/Hmgb3/Pa2g4/Rfc1/Psip1/Srsf2/Stmn1
HALLMARK_MYC_TARGETS_V1	HALLMARK_MYC_TARGETS_V1	150	-0.40971	-1.50843	0.00402661	0.0183028	0.0123303	2115	tags=49%, list=36%, signal=32%	Abce1/Trim28/Snrpb2/Prdx4/Pcbp1/Tardbp/Tomm70/Eif3b/Erh/Ctps1/Snrpd1/Prpf31/Xpot/Tra2b/Dut/Vdac3/Eif4e/Srsf7/Glo1/Npm1/Eif2s1/Hnrnpd/Psmb2/Hnrnpa3/Hnrnpu/Gspt1/Set/Hnrnpr/Kars1/Ywhaq/Pcna/Ppm1g/Cox5a/Xrcc6/Psma6/Uba2/Got2/Nme1/Eif3d/Hsp90ab1/Srsf1/Rad23b/Ndufab1/Ldha/Eif4h/Cstf2/Psma2/Ran/Prps2/Ube2l3/Psmb3/Acp1/Lsm2/Nolc1/Rack1/Eef1b2/Hprt1/Hnrnpa1/Hddc2/Hnrnpa2b1/Dek/Cbx3/Ywhae/Eif1a/Srm/Psma4/…
HALLMARK_IL6_JAK_STAT3_SIGNALING	HALLMARK_IL6_JAK_STAT3_SIGNALING	20	0.665422	1.76858	0.00976167	0.0406736	0.0274012	288	tags=35%, list=5%, signal=33%	Itgb3/Hmox1/A2m/Cd14/Tnfrsf21/Hax1/Il6st
HALLMARK_ANGIOGENESIS	HALLMARK_ANGIOGENESIS	17	0.6825	1.74927	0.0114441	0.0440157	0.0296527	373	tags=35%, list=6%, signal=33%	Apoh/Timp1/Fstl1/Fgfr1/Tnfrsf21/Thbd
HALLMARK_KRAS_SIGNALING_UP	HALLMARK_KRAS_SIGNALING_UP	65	0.451011	1.53263	0.0195013	0.0696474	0.0469203	765	tags=31%, list=13%, signal=27%	Serpina3n/Cfh/Car2/Rbp4/Bpgm/F13a1/Plat/Itgb2/Igf2/Scn1b/Fcer1g/Pecam1/Reln/Tspan7/Nrp1/Apod/Eng/Tmem100/Yrdc/Dock2
HALLMARK_PI3K_AKT_MTOR_SIGNALING	HALLMARK_PI3K_AKT_MTOR_SIGNALING	69	-0.445856	-1.46908	0.021082	0.0702732	0.047342	1781	tags=45%, list=30%, signal=32%	Cltc/Akt1/Eif4e/Prkar2a/Rptor/Grk2/Pten/Map3k7/Ap2m1/Cab39l/Ppp1ca/Mapk8/Actr3/Ube2d3/Actr2/Mapk10/Plcg1/Nck1/Mapk1/Arpc3/Pfn1/Cdkn1b/Ptpn11/Arhgdia/Grb2/Plcb1/Mapk9/Cfl1/Pin1/Dusp3/Ywhab
HALLMARK_G2M_CHECKPOINT	HALLMARK_G2M_CHECKPOINT	57	-0.445233	-1.42107	0.0358166	0.111927	0.0754034	1902	tags=46%, list=32%, signal=31%	Ilf3/Prpf4b/Snrpd1/Cul5/Numa1/Tra2b/Pds5b/Hnrnpd/Hnrnpu/Stag1/Gspt1/Prmt5/Hspa8/Marcks/Hmga1/Srsf1/Rad23b/Pafah1b1/Cdkn1b/Nolc1/Ewsr1/Hmgb3/Srsf2/Stmn1/Ncl/Rps6ka5
HALLMARK_DNA_REPAIR	HALLMARK_DNA_REPAIR	75	-0.412963	-1.37898	0.0492958	0.136933	0.0922494	1322	tags=33%, list=22%, signal=26%	Rbx1/Pcna/Guk1/Nme1/Aprt/Itpa/Ercc1/Rfc3/Rrm2b/Nudt9/Gmpr2/Ddb1/Polb/Hprt1/Ercc4/Umps/Bola2/Rnmt/Ak1/Bcam/Pnp/Ada/Edf1/Alyref/Cetn2
HALLMARK_HYPOXIA	HALLMARK_HYPOXIA	88	-0.403032	-1.37578	0.0472222	0.136933	0.0922494	1098	tags=34%, list=18%, signal=28%	Pfkl/Phkg1/Dcn/Bcan/Ampd3/Pgm2/Glrx/Tes/Slc25a1/Ugp2/Ldha/Csrp2/Aldoa/Cdkn1b/Gapdh/Xpnpep1/Nr3c1/Nagk/Eno1/Tpi1/Dpysl4/Lxn/Pgk1/Pfkp/Pgm1/Eno2/Gpi/Eno3/Aldoc/Grhpr
HALLMARK_CHOLESTEROL_HOMEOSTASIS	HALLMARK_CHOLESTEROL_HOMEOSTASIS	52	-0.437165	-1.38031	0.0559541	0.147248	0.0991984	1424	tags=37%, list=24%, signal=28%	Anxa5/Fasn/Actg1/Chka/Cbs/Lgmn/Gldc/Ech1/Hmgcs1/Adh5/Pcyt2/Fabp5/Acss2/Pmvk/Fdps/Gstm7/Acat2/Mvd/Aldoc

## Sheet: Table 6. Hallmark Acrolein
ID	Description	setSize	enrichmentScore	NES	pvalue	p.adjust	qvalue	rank	leading_edge	core_enrichment
HALLMARK_COAGULATION	HALLMARK_COAGULATION	64	0.683135	3.02125	2.69533e-12	1.34767e-10	1.30511e-10	255	tags=38%, list=4%, signal=36%	Cfi/F2/Serping1/Serpina1/Hrg/Fgg/Fbn1/C3/Plg/Fga/Thbs1/F9/Cfh/A2m/Apoa1/Timp3/C9/Adam9/Serpinc1/Tf/Cfd/Fn1/S100a1/Plat
HALLMARK_EPITHELIAL_MESENCHYMAL_TRANSITION	HALLMARK_EPITHELIAL_MESENCHYMAL_TRANSITION	90	0.440296	2.08204	2.76864e-05	0.00069216	0.000670302	422	tags=26%, list=7%, signal=24%	Col4a1/Col1a2/Col1a1/Col4a2/Fbn1/Fbn2/Thbs1/Fgf2/Timp3/Mfap5/Col6a2/Fn1/Col5a1/Tgm2/Acta2/Col5a3/Col6a3/Bgn/Spp1/Tgfbi/Flna/Fbln2/Fbln1
HALLMARK_COMPLEMENT	HALLMARK_COMPLEMENT	92	0.405368	1.9213	0.000321382	0.00535637	0.00518722	320	tags=18%, list=6%, signal=18%	F2/Serping1/Serpina1/Col4a2/C3/Plg/Cfh/C9/Adam9/Lyn/Serpinc1/Fn1/Apoa4/C1qc/Plat/Casp7/S100a9
HALLMARK_MITOTIC_SPINDLE	HALLMARK_MITOTIC_SPINDLE	105	-0.387612	-1.51683	0.0113995	0.142494	0.137994	456	tags=13%, list=8%, signal=12%	Cdc42ep2/Epb41/Flnb/Arl8a/Pxn/Arhgef2/Arhgap5/Ccdc88a/Cdc42ep4/Abl1/Prex1/Rictor/Nck2/Apc

## Sheet: Table 7. GOBP SCI
ID	Description	setSize	enrichmentScore	NES	pvalue	p.adjust	qvalue	rank	leading_edge	core_enrichment
[truncated: 609 more rows]

## Sheet: Table 8. GOBP Acrolein
ID	Description	setSize	enrichmentScore	NES	pvalue	p.adjust	qvalue	rank	leading_edge	core_enrichment
[truncated: 163 more rows]

## Sheet: Table 9. Reactome SCI
ID	Description	setSize	enrichmentScore	NES	pvalue	p.adjust	qvalue	rank	leading_edge	core_enrichment
[truncated: 204 more rows]

[truncated: 1 more sheets: Table 10. Reactome Acrolein]
